# Supplementary material for: 5-[(E)-Benzyl­idene]-2-hy­droxy-10-methyl-8-phenyl-3,10-diazahexa­cyclo­[10.7.1.13,7.02,11.07,11.016,20]henicosa-1(19),12(20),13,15,17-pentaen-6-one ethanol 0.25-solvate 0.6-hydrate
Source: Acta Crystallogr Sect E Struct Rep Online. 2010 Oct 9;66(Pt 11):o2736–7. doi: 10.1107/S1600536810039310 (PMC3009066; doi:10.1107/S1600536810039310)
Supplement: Supplementary file 1 [file e-66-o2736-sup1.cif]

##############################################################################
###                                                                        ###
###        Electronic paper (Acta Crystallographica Section E)             ###
###                                                                        ###
##############################################################################
#                                                                            #
# This CIF contains the data in a paper accepted for publication in Acta     #
# Crystallographica Section E. It conforms to the requirements of Notes      #
# for Authors for Section E, and has been peer reviewed under the auspices   #
# of the IUCr Commission on Journals.                                        #
#                                                                            #
# Full details of the Crystallographic Information File format               #
# are given in the paper "The Crystallographic Information File (CIF):       #
# a New Standard Archive File for Crystallography" by S. R. Hall, F. H.      #
# Allen and I. D. Brown [Acta Cryst. (1991), A47, 655-685].                  #
#                                                                            #
# The current version of the core CIF dictionary is obtainable from          #
# ftp://ftp.iucr.org/pub/cif_core.dic. The current version number is 2.4.    #
#                                                                            #
# Software is freely available for graphical display of the structure(s) in  #
# this CIF.  For information consult the CIF home page http://www.iucr.org/  #
# cif/home.html                                                              #
#                                                                            #
# This file may be used for bona fide research purposes within the           #
# scientific community so long as proper attribution is given to the journal # 
# article from which it was obtained.                                        #
#                                                                            #
##############################################################################
                                             
data_global
_audit_creation_method     'form.cif (version 2.0)'
_journal_data_validation_number     ?
_journal_date_recd_electronic     2010-08-31
_journal_date_accepted     2010-10-01
_journal_name_full     'Acta Crystallographica, Section E'
_journal_year     2010
_journal_volume     66
_journal_issue     11
_journal_page_first     o2736
_journal_page_last     o2737
_journal_paper_category     QO
_journal_coeditor_code     HB5631
_publ_contact_author_name     'Prof. Fun, Hoong-Kun'
_publ_contact_author_address
;
      X-ray Crystallography Unit
      School of Physics
      Universiti Sains Malaysia
      11800 USM, Penang
      MALAYSIA
;
_publ_contact_author_email     'hkfun@usm.my'
_publ_contact_author_fax     '604 6579150'
_publ_contact_author_phone     '604 6533652'
_publ_section_title
;\
5-[(<i>E</i>)-Benzylidene]-2-hydroxy-10-methyl-8-phenyl-3,10-\
diazahexacyclo[10.7.1.1^3,7^.0^2,11^.0^7,11^.0^16,20^]henicosa-\
1(19),12(20),13,15,17-pentaen-6-one ethanol 0.25-solvate 0.6-hydrate
;
loop_
    _publ_author_name
    _publ_author_footnote
    _publ_author_address
    'Raju Suresh Kumar' ?
;
      School of Chemical Sciences
      Universiti Sains Malaysia
      11800 USM, Penang
      Malaysia
;
    'Hasnah Osman' ?
;
      School of Chemical Sciences
      Universiti Sains Malaysia
      11800 USM, Penang
      Malaysia
;
    'Subbu Perumal' ?
;
      Department of Organic Chemistry
      School of Chemistry
      Madurai Kamaraj University
      Madurai 625 021
      India
;
    'Madhukar Hemamalini' ?
;
      X-ray Crystallography Unit
      School of Physics
      Universiti Sains Malaysia
      11800 USM, Penang
      Malaysia
;
    'Hoong-Kun Fun'
;
      Thomson Reuters ResearcherID: A-3561-2009.
;
;
      X-ray Crystallography Unit
      School of Physics
      Universiti Sains Malaysia
      11800 USM, Penang
      Malaysia
;
data_I
_audit_creation_method     SHELXL-97
_chemical_name_systematic
;
5-[(<i>E</i>)-Benzylidene]-2-hydroxy-10-methyl-8-phenyl-3,10-
diazahexacyclo[10.7.1.1^3,7^.0^2,11^.0^7,11^.0^16,20^]henicosa-
1(19),12(20),13,15,17-pentaen-6-one ethanol 0.25-solvate 0.6-hydrate
;
_chemical_name_common     ?
_chemical_formula_moiety     'C33 H28 N2 O2, 0.25(C2 H6 O), 0.6(H2 O)'
_chemical_formula_sum     'C33.50 H30.70 N2 O2.85'
_chemical_formula_iupac     'C33 H28 N2 O2, 0.25C2 H6 O, 0.6H2 O'
_chemical_formula_weight     506.90
_chemical_melting_point     ?
_symmetry_cell_setting     tetragonal
_symmetry_space_group_name_H-M     'P -4 21 c'
_symmetry_space_group_name_Hall     'P -4 2n'
loop_
    _symmetry_equiv_pos_as_xyz
    'x, y, z'
    '-x, -y, z'
    'y, -x, -z'
    '-y, x, -z'
    '-x+1/2, y+1/2, -z+1/2'
    'x+1/2, -y+1/2, -z+1/2'
    '-y+1/2, -x+1/2, z+1/2'
    'y+1/2, x+1/2, z+1/2'
_cell_length_a     19.3839(3)
_cell_length_b     19.3839(3)
_cell_length_c     14.0757(2)
_cell_angle_alpha     90.00
_cell_angle_beta     90.00
_cell_angle_gamma     90.00
_cell_volume     5288.74(14)
_cell_formula_units_Z     8
_cell_measurement_reflns_used     5795
_cell_measurement_theta_min     2.55
_cell_measurement_theta_max     29.88
_cell_measurement_temperature     100.00(10)
_exptl_crystal_description     block
_exptl_crystal_colour     'pale yellow'
_exptl_crystal_size_max     0.19
_exptl_crystal_size_mid     0.18
_exptl_crystal_size_min     0.15
_exptl_crystal_density_diffrn     1.273
_exptl_crystal_density_meas     ?
_exptl_crystal_density_method     'not measured'
_exptl_crystal_F_000     2148
_exptl_absorpt_coefficient_mu     0.081
_exptl_absorpt_correction_type     multi-scan
_exptl_absorpt_process_details     '(SADABS; Bruker, 2009)'
_exptl_absorpt_correction_T_min     0.9849
_exptl_absorpt_correction_T_max     0.9878
_exptl_special_details
;
The crystal was placed in the cold stream of an Oxford Cryosystems Cobra
open-flow nitrogen cryostat (Cosier & Glazer, 1986) operating at
100.0(1) K.
;
_diffrn_ambient_temperature     100.00(10)
_diffrn_radiation_type     MoK\a
_diffrn_radiation_wavelength     0.71073
_diffrn_radiation_source     'fine-focus sealed tube'
_diffrn_radiation_monochromator     graphite
_diffrn_measurement_device_type     'Bruker SMART APEXII CCD'
_diffrn_measurement_method     '\f and \w scans'
_diffrn_detector_area_resol_mean     .
_diffrn_reflns_number     23186
_diffrn_reflns_av_R_equivalents     0.0410
_diffrn_reflns_av_sigmaI/netI     0.0366
_diffrn_reflns_theta_min     1.49
_diffrn_reflns_theta_max     30.05
_diffrn_reflns_theta_full     30.05
_diffrn_measured_fraction_theta_max     0.999
_diffrn_measured_fraction_theta_full     0.999
_diffrn_reflns_limit_h_min     -23
_diffrn_reflns_limit_h_max     24
_diffrn_reflns_limit_k_min     -8
_diffrn_reflns_limit_k_max     27
_diffrn_reflns_limit_l_min     -17
_diffrn_reflns_limit_l_max     19
_diffrn_standards_number     0
_diffrn_standards_interval_count     .
_diffrn_standards_interval_time     .
_diffrn_standards_decay_%     ?
_refine_special_details
;
 Refinement of F^2^ against ALL reflections.  The weighted R-factor wR and
 goodness of fit S are based on F^2^, conventional R-factors R are based
 on F, with F set to zero for negative F^2^. The threshold expression of
 F^2^ > 2\s(F^2^) is used only for calculating R-factors(gt) etc. and is
 not relevant to the choice of reflections for refinement.  R-factors based
 on F^2^ are statistically about twice as large as those based on F, and R-
 factors based on ALL data will be even larger.
;
_reflns_number_total     4230
_reflns_number_gt     3388
_reflns_threshold_expression     I>2\s(I)
_refine_ls_structure_factor_coef     Fsqd
_refine_ls_matrix_type     full
_refine_ls_R_factor_all     0.0757
_refine_ls_R_factor_gt     0.0579
_refine_ls_wR_factor_gt     0.1369
_refine_ls_wR_factor_ref     0.1476
_refine_ls_goodness_of_fit_ref     1.029
_refine_ls_restrained_S_all     1.029
_refine_ls_number_reflns     4230
_refine_ls_number_parameters     387
_refine_ls_number_restraints     0
_refine_ls_hydrogen_treatment     mixed
_refine_ls_weighting_scheme     calc
_refine_ls_weighting_details
         'calc w=1/[\s^2^(Fo^2^)+(0.0762P)^2^+1.6944P] where P=(Fo^2^+2Fc^2^)/3'
_atom_sites_solution_hydrogens     geom
_atom_sites_solution_primary     direct
_atom_sites_solution_secondary     difmap
_refine_ls_shift/su_max     ?
_refine_ls_shift/su_max_lt     0.001
_refine_ls_shift/su_mean     <0.001
_refine_diff_density_max     0.351
_refine_diff_density_min     -0.212
_refine_ls_extinction_method     none
_refine_ls_extinction_coef     ?
_refine_ls_abs_structure_details     none
loop_
    _atom_type_symbol
    _atom_type_description
    _atom_type_scat_dispersion_real
    _atom_type_scat_dispersion_imag
    _atom_type_scat_source
    'C' 'C' 0.0033 0.0000
                         'International Tables Vol C Tables 4.2.6.8 and 6.1.1.4'
    'H' 'H' 0.0000 0.0000
                         'International Tables Vol C Tables 4.2.6.8 and 6.1.1.4'
    'N' 'N' 0.0061 0.0000
                         'International Tables Vol C Tables 4.2.6.8 and 6.1.1.4'
    'O' 'O' 0.0106 0.0000
                         'International Tables Vol C Tables 4.2.6.8 and 6.1.1.4'
_computing_data_collection     'APEX2 (Bruker, 2009)'
_computing_cell_refinement     'SAINT (Bruker, 2009)'
_computing_data_reduction     'SAINT (Bruker, 2009)'
_computing_structure_solution     'SHELXTL (Sheldrick, 2008)'
_computing_structure_refinement     'SHELXTL (Sheldrick, 2008)'
_computing_molecular_graphics     'SHELXTL (Sheldrick, 2008)'
_computing_publication_material
                             'SHELXTL (Sheldrick, 2008) and PLATON (Spek, 2009)'
loop_
    _atom_site_type_symbol
    _atom_site_label
    _atom_site_fract_x
    _atom_site_fract_y
    _atom_site_fract_z
    _atom_site_U_iso_or_equiv
    _atom_site_adp_type
    _atom_site_calc_flag
    _atom_site_refinement_flags
    _atom_site_occupancy
    _atom_site_disorder_assembly
    _atom_site_disorder_group
    O O1 0.44856(11) 0.06178(12) -0.00668(19) 0.0410(6) Uani d . 1 . .
    O O2 0.54102(12) 0.33051(11) -0.07672(15) 0.0416(5) Uani d . 1 A .
    N N1 0.55166(11) 0.12176(11) -0.02818(15) 0.0242(4) Uani d . 1 A .
    N N2A 0.3846(4) 0.1607(11) -0.0740(5) 0.029(3) Uani d P 0.52(4) A 1
    N N2B 0.3748(4) 0.1934(11) -0.0633(5) 0.025(3) Uani d P 0.48(4) A 2
    C C1 0.48583(15) 0.19294(15) -0.33651(18) 0.0302(6) Uani d . 1 . .
    H H1A 0.4671 0.1504 -0.3200 0.036 Uiso calc R 1 . .
    C C2 0.51981(16) 0.20036(17) -0.42318(19) 0.0364(7) Uani d . 1 . .
    H H2A 0.5236 0.1628 -0.4639 0.044 Uiso calc R 1 . .
    C C3 0.54775(18) 0.26274(19) -0.4490(2) 0.0442(8) Uani d . 1 . .
    H H3A 0.5709 0.2674 -0.5065 0.053 Uiso calc R 1 . .
    C C4 0.5409(2) 0.3187(2) -0.3882(2) 0.0526(9) Uani d . 1 . .
    H H4A 0.5592 0.3613 -0.4054 0.063 Uiso calc R 1 . .
    C C5 0.50702(19) 0.31165(17) -0.3015(2) 0.0421(8) Uani d . 1 . .
    H H5A 0.5027 0.3496 -0.2615 0.050 Uiso calc R 1 . .
    C C6 0.47963(14) 0.24860(15) -0.27427(18) 0.0277(6) Uani d . 1 . .
    C C7 0.44519(14) 0.24214(15) -0.17726(18) 0.0284(6) Uani d . 1 A .
    H H7A 0.4283 0.2879 -0.1591 0.034 Uiso calc R 1 . .
    C C8 0.49319(14) 0.21656(14) -0.09800(17) 0.0262(5) Uani d . 1 A .
    C C9 0.53559(14) 0.15141(15) -0.12184(17) 0.0268(5) Uani d . 1 . .
    H H9A 0.5088 0.1194 -0.1599 0.032 Uiso calc R 1 . .
    H H9B 0.5774 0.1633 -0.1559 0.032 Uiso calc R 1 . .
    C C10 0.48373(13) 0.12174(14) 0.02031(19) 0.0260(5) Uani d . 1 A .
    C C11 0.48822(14) 0.13202(16) 0.12660(18) 0.0292(6) Uani d . 1 . .
    C C12 0.51434(18) 0.0923(2) 0.1980(2) 0.0499(9) Uani d . 1 . .
    H H12A 0.5325 0.0489 0.1852 0.060 Uiso calc R 1 . .
    C C13 0.51320(18) 0.1187(3) 0.2928(2) 0.0662(14) Uani d . 1 . .
    H H13A 0.5295 0.0912 0.3421 0.079 Uiso calc R 1 . .
    C C14 0.48900(18) 0.1825(3) 0.3127(2) 0.0621(13) Uani d . 1 . .
    H H14A 0.4901 0.1984 0.3751 0.075 Uiso calc R 1 . .
    C C15 0.46233(16) 0.2252(2) 0.2412(2) 0.0434(8) Uani d . 1 . .
    C C16 0.4376(2) 0.2932(2) 0.2503(3) 0.0632(12) Uani d . 1 . .
    H H16A 0.4376 0.3143 0.3096 0.076 Uiso calc R 1 . .
    C C17 0.4135(2) 0.3288(2) 0.1732(3) 0.0681(13) Uani d . 1 . .
    H H17A 0.3979 0.3737 0.1812 0.082 Uiso calc R 1 . .
    C C18 0.41177(19) 0.29897(19) 0.0814(3) 0.0497(9) Uani d . 1 . .
    H H18A 0.3945 0.3237 0.0300 0.060 Uiso calc R 1 . .
    C C19 0.43589(15) 0.23323(16) 0.0697(2) 0.0314(6) Uani d . 1 A .
    C C20 0.46115(14) 0.19742(16) 0.14849(18) 0.0300(6) Uani d . 1 . .
    C C21 0.44354(14) 0.18916(15) -0.01883(18) 0.0271(5) Uani d . 1 . .
    C C22 0.38450(14) 0.19137(16) -0.16933(18) 0.0298(6) Uani d . 1 . .
    H H22A 0.3413 0.2154 -0.1802 0.036 Uiso calc R 1 A 1
    H H22B 0.3890 0.1555 -0.2169 0.036 Uiso calc R 1 A 1
    C C23 0.54231(15) 0.26973(15) -0.05562(19) 0.0294(6) Uani d . 1 . .
    C C24 0.59090(14) 0.24127(14) 0.01748(19) 0.0284(5) Uani d . 1 A .
    C C25 0.60533(13) 0.16417(14) 0.01602(19) 0.0265(5) Uani d . 1 . .
    H H25A 0.6483 0.1564 -0.0176 0.032 Uiso calc R 1 A .
    H H25B 0.6118 0.1486 0.0809 0.032 Uiso calc R 1 . .
    C C26 0.61200(15) 0.28449(15) 0.0862(2) 0.0316(6) Uani d . 1 . .
    H H26A 0.5984 0.3303 0.0798 0.038 Uiso calc R 1 A .
    C C27 0.65392(16) 0.26835(16) 0.17032(19) 0.0335(6) Uani d . 1 A .
    C C28 0.70345(16) 0.21629(16) 0.1728(2) 0.0375(7) Uani d . 1 . .
    H H28A 0.7123 0.1908 0.1181 0.045 Uiso calc R 1 A .
    C C29 0.73987(19) 0.20185(18) 0.2554(3) 0.0470(9) Uani d . 1 A .
    H H29A 0.7719 0.1662 0.2561 0.056 Uiso calc R 1 . .
    C C30 0.7285(2) 0.2406(2) 0.3369(3) 0.0536(10) Uani d . 1 . .
    H H30A 0.7526 0.2307 0.3924 0.064 Uiso calc R 1 A .
    C C31 0.6811(2) 0.2939(2) 0.3350(2) 0.0508(10) Uani d . 1 A .
    H H31A 0.6741 0.3207 0.3890 0.061 Uiso calc R 1 . .
    C C32 0.64365(17) 0.30786(18) 0.2528(2) 0.0393(7) Uani d . 1 . .
    H H32A 0.6116 0.3436 0.2524 0.047 Uiso calc R 1 A .
    C C33 0.31851(14) 0.15983(19) -0.0249(2) 0.0404(7) Uani d . 1 . .
    H H33A 0.3259 0.1550 0.0422 0.061 Uiso d R 1 A .
    H H33B 0.3011 0.1173 -0.0502 0.061 Uiso d R 1 . .
    H H33C 0.2857 0.1960 -0.0362 0.061 Uiso d R 1 . .
    O O3 0.4685(12) 0.459(2) 0.8576(13) 0.22(2) Uani d P 0.25 . 1
    H H1O3 0.4747 0.4920 0.9015 0.330 Uiso d PR 0.25 . 1
    C C34 0.4750(7) 0.4887(8) 0.7781(11) 0.046(3) Uani d P 0.25 . 1
    H H34A 0.4975 0.5271 0.8080 0.055 Uiso d PR 0.25 . 1
    H H34B 0.4290 0.5052 0.7671 0.055 Uiso d PR 0.25 . 1
    C C35 0.5000 0.5000 0.6848(14) 0.097(6) Uani d SP 0.50 . 1
    H H35A 0.4911 0.5467 0.6656 0.145 Uiso d PR 0.25 . 1
    H H35B 0.5488 0.4916 0.6841 0.145 Uiso d PR 0.25 . 1
    H H35C 0.4776 0.4689 0.6416 0.145 Uiso d PR 0.25 . 1
    O O1W 0.4432(8) 0.4776(9) 0.629(2) 0.270(14) Uani d P 0.40 B 2
    H H1W1 0.4418 0.4711 0.5691 0.405 Uiso d PR 0.40 B 2
    H H2W1 0.4181 0.4646 0.6761 0.405 Uiso d PR 0.40 B 2
    O O2W 0.5000 0.5000 0.9514(16) 0.199(13) Uani d SP 0.40 C 2
    H H1W2 0.5293 0.5433 0.9884 0.298 Uiso d PR 0.40 C 2
    H H1O1 0.468(2) 0.035(2) -0.017(3) 0.068(16) Uiso d . 1 . .
loop_
    _atom_site_aniso_label
    _atom_site_aniso_U_11
    _atom_site_aniso_U_22
    _atom_site_aniso_U_33
    _atom_site_aniso_U_12
    _atom_site_aniso_U_13
    _atom_site_aniso_U_23
    O1 0.0307(11) 0.0319(11) 0.0604(15) -0.0074(9) 0.0121(11) -0.0197(11)
    O2 0.0553(14) 0.0358(11) 0.0336(11) -0.0011(10) -0.0114(10) -0.0023(9)
    N1 0.0237(10) 0.0298(11) 0.0190(10) -0.0030(8) 0.0026(8) -0.0070(8)
    N2A 0.018(2) 0.048(8) 0.021(2) 0.000(3) 0.0007(18) -0.009(3)
    N2B 0.027(3) 0.040(7) 0.009(2) 0.005(3) 0.0024(19) -0.007(3)
    C1 0.0362(15) 0.0344(14) 0.0200(11) -0.0052(12) 0.0008(11) -0.0015(11)
    C2 0.0403(16) 0.0482(17) 0.0209(12) -0.0027(14) -0.0006(11) -0.0063(13)
    C3 0.0462(18) 0.060(2) 0.0263(13) -0.0122(16) 0.0040(13) 0.0040(14)
    C4 0.069(2) 0.051(2) 0.0378(17) -0.0256(19) 0.0058(17) 0.0069(15)
    C5 0.059(2) 0.0383(17) 0.0290(14) -0.0090(15) 0.0011(14) -0.0021(13)
    C6 0.0293(13) 0.0344(14) 0.0193(11) -0.0014(11) -0.0038(10) -0.0013(11)
    C7 0.0307(13) 0.0357(14) 0.0187(11) 0.0024(11) 0.0007(10) -0.0061(11)
    C8 0.0297(13) 0.0333(14) 0.0157(10) -0.0008(11) -0.0011(10) -0.0047(10)
    C9 0.0243(12) 0.0395(14) 0.0165(11) -0.0004(11) 0.0025(9) -0.0071(10)
    C10 0.0265(12) 0.0277(12) 0.0237(11) -0.0002(10) 0.0042(10) -0.0054(11)
    C11 0.0240(12) 0.0414(15) 0.0223(11) 0.0022(11) 0.0072(10) 0.0011(11)
    C12 0.0389(18) 0.073(2) 0.0373(16) 0.0196(18) 0.0158(14) 0.0229(17)
    C13 0.0286(17) 0.142(4) 0.0275(15) 0.022(2) 0.0098(13) 0.030(2)
    C14 0.0296(16) 0.141(4) 0.0155(12) 0.004(2) 0.0011(12) -0.007(2)
    C15 0.0315(15) 0.073(2) 0.0254(14) -0.0031(15) 0.0050(12) -0.0205(15)
    C16 0.061(2) 0.080(3) 0.049(2) -0.005(2) 0.019(2) -0.041(2)
    C17 0.074(3) 0.049(2) 0.081(3) 0.011(2) 0.033(3) -0.033(2)
    C18 0.0487(19) 0.0463(19) 0.054(2) 0.0187(16) 0.0187(17) -0.0037(17)
    C19 0.0309(13) 0.0386(15) 0.0246(13) 0.0063(11) 0.0069(11) -0.0057(11)
    C20 0.0282(13) 0.0411(15) 0.0208(12) 0.0005(12) 0.0009(10) -0.0090(11)
    C21 0.0274(12) 0.0368(14) 0.0172(10) 0.0037(11) 0.0007(10) -0.0053(11)
    C22 0.0296(13) 0.0415(15) 0.0183(11) 0.0030(12) -0.0026(10) -0.0027(11)
    C23 0.0317(14) 0.0368(15) 0.0196(11) -0.0014(11) -0.0018(10) -0.0048(11)
    C24 0.0306(13) 0.0342(14) 0.0204(11) -0.0058(11) -0.0015(11) -0.0033(11)
    C25 0.0274(12) 0.0316(13) 0.0204(11) -0.0038(10) -0.0005(10) -0.0048(10)
    C26 0.0353(14) 0.0341(14) 0.0255(12) -0.0071(12) -0.0003(11) -0.0021(11)
    C27 0.0392(16) 0.0364(15) 0.0247(13) -0.0181(12) -0.0049(12) -0.0007(11)
    C28 0.0391(16) 0.0344(15) 0.0389(16) -0.0152(12) -0.0100(14) -0.0003(13)
    C29 0.0495(19) 0.0395(17) 0.0520(19) -0.0211(15) -0.0214(17) 0.0140(16)
    C30 0.064(2) 0.062(2) 0.0350(16) -0.034(2) -0.0179(16) 0.0168(16)
    C31 0.062(2) 0.068(2) 0.0221(13) -0.030(2) -0.0047(15) -0.0038(15)
    C32 0.0433(17) 0.0459(18) 0.0288(14) -0.0172(14) -0.0016(13) -0.0051(13)
    C33 0.0262(13) 0.070(2) 0.0254(13) 0.0016(14) 0.0034(11) -0.0101(15)
    O3 0.17(2) 0.42(6) 0.063(9) 0.21(3) 0.005(11) -0.045(17)
    C34 0.045(8) 0.045(8) 0.048(8) 0.008(6) -0.007(6) -0.004(6)
    C35 0.132(16) 0.048(8) 0.111(14) 0.029(10) 0.000 0.000
    O1W 0.118(12) 0.157(16) 0.54(4) -0.033(11) -0.04(2) 0.00(2)
    O2W 0.25(3) 0.19(2) 0.16(2) 0.16(2) 0.000 0.000
_geom_special_details
;
 All s.u.'s (except the s.u. in the dihedral angle between two l.s. planes)
 are estimated using the full covariance matrix.  The cell s.u.'s are taken
 into account individually in the estimation of s.u.'s in distances, angles
 and torsion angles; correlations between s.u.'s in cell parameters are only
 used when they are defined by crystal symmetry.  An approximate (isotropic)
 treatment of cell s.u.'s is used for estimating s.u.'s involving l.s. planes.
;
loop_
    _geom_bond_atom_site_label_1
    _geom_bond_atom_site_label_2
    _geom_bond_site_symmetry_2
    _geom_bond_distance
    _geom_bond_publ_flag
    O1 C10 . 1.400(3) ?
    O1 H1O1 . 0.66(4) ?
    O2 C23 . 1.215(4) ?
    N1 C25 . 1.465(3) ?
    N1 C9 . 1.472(3) ?
    N1 C10 . 1.483(3) ?
    N2A C33 . 1.456(9) ?
    N2A C22 . 1.469(7) ?
    N2A C21 . 1.487(8) ?
    N2B C33 . 1.381(7) ?
    N2B C21 . 1.474(8) ?
    N2B C22 . 1.505(8) ?
    C1 C2 . 1.394(4) ?
    C1 C6 . 1.395(4) ?
    C1 H1A . 0.9300 ?
    C2 C3 . 1.374(5) ?
    C2 H2A . 0.9300 ?
    C3 C4 . 1.389(5) ?
    C3 H3A . 0.9300 ?
    C4 C5 . 1.393(5) ?
    C4 H4A . 0.9300 ?
    C5 C6 . 1.386(4) ?
    C5 H5A . 0.9300 ?
    C6 C7 . 1.525(4) ?
    C7 C8 . 1.535(4) ?
    C7 C22 . 1.538(4) ?
    C7 H7A . 0.9800 ?
    C8 C23 . 1.525(4) ?
    C8 C9 . 1.544(4) ?
    C8 C21 . 1.565(4) ?
    C9 H9A . 0.9700 ?
    C9 H9B . 0.9700 ?
    C10 C11 . 1.512(4) ?
    C10 C21 . 1.618(4) ?
    C11 C12 . 1.363(4) ?
    C11 C20 . 1.406(4) ?
    C12 C13 . 1.430(6) ?
    C12 H12A . 0.9300 ?
    C13 C14 . 1.353(7) ?
    C13 H13A . 0.9300 ?
    C14 C15 . 1.401(6) ?
    C14 H14A . 0.9300 ?
    C15 C16 . 1.410(6) ?
    C15 C20 . 1.412(4) ?
    C16 C17 . 1.367(6) ?
    C16 H16A . 0.9300 ?
    C17 C18 . 1.415(6) ?
    C17 H17A . 0.9300 ?
    C18 C19 . 1.367(4) ?
    C18 H18A . 0.9300 ?
    C19 C20 . 1.397(4) ?
    C19 C21 . 1.518(4) ?
    C22 H22A . 0.9700 ?
    C22 H22B . 0.9700 ?
    C23 C24 . 1.500(4) ?
    C24 C26 . 1.344(4) ?
    C24 C25 . 1.521(4) ?
    C25 H25A . 0.9700 ?
    C25 H25B . 0.9700 ?
    C26 C27 . 1.470(4) ?
    C26 H26A . 0.9300 ?
    C27 C28 . 1.393(5) ?
    C27 C32 . 1.404(4) ?
    C28 C29 . 1.389(4) ?
    C28 H28A . 0.9300 ?
    C29 C30 . 1.389(6) ?
    C29 H29A . 0.9300 ?
    C30 C31 . 1.384(6) ?
    C30 H30A . 0.9300 ?
    C31 C32 . 1.393(5) ?
    C31 H31A . 0.9300 ?
    C32 H32A . 0.9300 ?
    C33 H33A . 0.9600 ?
    C33 H33B . 0.9598 ?
    C33 H33C . 0.9601 ?
    O3 C34 . 1.27(3) ?
    O3 C34 2_665 1.87(3) ?
    O3 H1O3 . 0.9000 ?
    C34 C34 2_665 1.06(3) ?
    C34 C35 . 1.42(2) ?
    C34 O3 2_665 1.87(3) ?
    C34 H34A . 0.9596 ?
    C34 H34B . 0.9599 ?
    C35 C34 2_665 1.42(2) ?
    C35 H35A . 0.9600 ?
    C35 H35B . 0.9600 ?
    C35 H35C . 0.9600 ?
    O1W H35C . 0.7091 ?
    O1W H1W1 . 0.8579 ?
    O1W H2W1 . 0.8566 ?
    O2W O2W 3_567 1.37(5) ?
    O2W H1O3 . 0.8695 ?
    O2W H1W2 . 1.1395 ?
loop_
    _geom_angle_atom_site_label_1
    _geom_angle_atom_site_label_2
    _geom_angle_atom_site_label_3
    _geom_angle_site_symmetry_1
    _geom_angle_site_symmetry_3
    _geom_angle
    _geom_angle_publ_flag
    C10 O1 H1O1 . . 116(5) ?
    C25 N1 C9 . . 108.2(2) ?
    C25 N1 C10 . . 115.81(19) ?
    C9 N1 C10 . . 103.0(2) ?
    C33 N2A C22 . . 115.9(8) ?
    C33 N2A C21 . . 115.6(9) ?
    C22 N2A C21 . . 109.1(6) ?
    C33 N2B C21 . . 121.5(7) ?
    C33 N2B C22 . . 118.3(7) ?
    C21 N2B C22 . . 107.8(7) ?
    C2 C1 C6 . . 120.7(3) ?
    C2 C1 H1A . . 119.7 ?
    C6 C1 H1A . . 119.7 ?
    C3 C2 C1 . . 120.6(3) ?
    C3 C2 H2A . . 119.7 ?
    C1 C2 H2A . . 119.7 ?
    C2 C3 C4 . . 119.1(3) ?
    C2 C3 H3A . . 120.4 ?
    C4 C3 H3A . . 120.4 ?
    C3 C4 C5 . . 120.6(3) ?
    C3 C4 H4A . . 119.7 ?
    C5 C4 H4A . . 119.7 ?
    C6 C5 C4 . . 120.6(3) ?
    C6 C5 H5A . . 119.7 ?
    C4 C5 H5A . . 119.7 ?
    C5 C6 C1 . . 118.4(3) ?
    C5 C6 C7 . . 119.2(3) ?
    C1 C6 C7 . . 122.4(3) ?
    C6 C7 C8 . . 114.3(2) ?
    C6 C7 C22 . . 116.9(2) ?
    C8 C7 C22 . . 101.8(2) ?
    C6 C7 H7A . . 107.8 ?
    C8 C7 H7A . . 107.8 ?
    C22 C7 H7A . . 107.8 ?
    C23 C8 C7 . . 116.4(2) ?
    C23 C8 C9 . . 107.8(2) ?
    C7 C8 C9 . . 115.4(2) ?
    C23 C8 C21 . . 109.6(2) ?
    C7 C8 C21 . . 104.7(2) ?
    C9 C8 C21 . . 101.8(2) ?
    N1 C9 C8 . . 103.74(19) ?
    N1 C9 H9A . . 111.0 ?
    C8 C9 H9A . . 111.0 ?
    N1 C9 H9B . . 111.0 ?
    C8 C9 H9B . . 111.0 ?
    H9A C9 H9B . . 109.0 ?
    O1 C10 N1 . . 107.9(2) ?
    O1 C10 C11 . . 114.0(2) ?
    N1 C10 C11 . . 113.8(2) ?
    O1 C10 C21 . . 110.1(2) ?
    N1 C10 C21 . . 105.7(2) ?
    C11 C10 C21 . . 105.0(2) ?
    C12 C11 C20 . . 119.1(3) ?
    C12 C11 C10 . . 132.5(3) ?
    C20 C11 C10 . . 108.3(2) ?
    C11 C12 C13 . . 118.7(4) ?
    C11 C12 H12A . . 120.6 ?
    C13 C12 H12A . . 120.6 ?
    C14 C13 C12 . . 121.7(3) ?
    C14 C13 H13A . . 119.1 ?
    C12 C13 H13A . . 119.1 ?
    C13 C14 C15 . . 121.3(3) ?
    C13 C14 H14A . . 119.4 ?
    C15 C14 H14A . . 119.4 ?
    C14 C15 C16 . . 127.8(3) ?
    C14 C15 C20 . . 116.4(3) ?
    C16 C15 C20 . . 115.8(3) ?
    C17 C16 C15 . . 121.0(3) ?
    C17 C16 H16A . . 119.5 ?
    C15 C16 H16A . . 119.5 ?
    C16 C17 C18 . . 121.8(3) ?
    C16 C17 H17A . . 119.1 ?
    C18 C17 H17A . . 119.1 ?
    C19 C18 C17 . . 118.8(4) ?
    C19 C18 H18A . . 120.6 ?
    C17 C18 H18A . . 120.6 ?
    C18 C19 C20 . . 119.1(3) ?
    C18 C19 C21 . . 131.1(3) ?
    C20 C19 C21 . . 109.7(2) ?
    C19 C20 C11 . . 113.9(2) ?
    C19 C20 C15 . . 123.4(3) ?
    C11 C20 C15 . . 122.7(3) ?
    N2B C21 N2A . . 26.5(2) ?
    N2B C21 C19 . . 103.2(7) ?
    N2A C21 C19 . . 124.2(7) ?
    N2B C21 C8 . . 103.6(3) ?
    N2A C21 C8 . . 103.1(3) ?
    C19 C21 C8 . . 117.0(2) ?
    N2B C21 C10 . . 128.7(8) ?
    N2A C21 C10 . . 104.3(8) ?
    C19 C21 C10 . . 102.8(2) ?
    C8 C21 C10 . . 102.7(2) ?
    N2A C22 N2B . . 26.4(2) ?
    N2A C22 C7 . . 109.0(4) ?
    N2B C22 C7 . . 98.7(4) ?
    N2A C22 H22A . . 109.9 ?
    N2B C22 H22A . . 92.1 ?
    C7 C22 H22A . . 109.9 ?
    N2A C22 H22B . . 109.9 ?
    N2B C22 H22B . . 135.7 ?
    C7 C22 H22B . . 109.9 ?
    H22A C22 H22B . . 108.3 ?
    O2 C23 C24 . . 122.5(2) ?
    O2 C23 C8 . . 123.2(3) ?
    C24 C23 C8 . . 114.3(2) ?
    C26 C24 C23 . . 117.1(3) ?
    C26 C24 C25 . . 124.5(3) ?
    C23 C24 C25 . . 117.9(2) ?
    N1 C25 C24 . . 115.3(2) ?
    N1 C25 H25A . . 108.5 ?
    C24 C25 H25A . . 108.5 ?
    N1 C25 H25B . . 108.5 ?
    C24 C25 H25B . . 108.5 ?
    H25A C25 H25B . . 107.5 ?
    C24 C26 C27 . . 128.0(3) ?
    C24 C26 H26A . . 116.0 ?
    C27 C26 H26A . . 116.0 ?
    C28 C27 C32 . . 118.2(3) ?
    C28 C27 C26 . . 123.7(3) ?
    C32 C27 C26 . . 118.1(3) ?
    C29 C28 C27 . . 121.1(3) ?
    C29 C28 H28A . . 119.4 ?
    C27 C28 H28A . . 119.4 ?
    C30 C29 C28 . . 120.1(4) ?
    C30 C29 H29A . . 119.9 ?
    C28 C29 H29A . . 119.9 ?
    C31 C30 C29 . . 119.6(3) ?
    C31 C30 H30A . . 120.2 ?
    C29 C30 H30A . . 120.2 ?
    C30 C31 C32 . . 120.5(3) ?
    C30 C31 H31A . . 119.8 ?
    C32 C31 H31A . . 119.8 ?
    C31 C32 C27 . . 120.5(3) ?
    C31 C32 H32A . . 119.8 ?
    C27 C32 H32A . . 119.8 ?
    N2B C33 N2A . . 27.6(3) ?
    N2B C33 H33A . . 108.3 ?
    N2A C33 H33A . . 109.7 ?
    N2B C33 H33B . . 122.5 ?
    N2A C33 H33B . . 98.2 ?
    H33A C33 H33B . . 109.5 ?
    N2B C33 H33C . . 96.6 ?
    N2A C33 H33C . . 119.8 ?
    H33A C33 H33C . . 109.5 ?
    H33B C33 H33C . . 109.5 ?
    C34 O3 C34 . 2_665 33.2(13) ?
    C34 O3 H1O3 . . 105.4 ?
    C34 O3 H1O3 2_665 . 86.8 ?
    C34 C34 O3 2_665 . 106.1(16) ?
    C34 C34 C35 2_665 . 67.9(7) ?
    O3 C34 C35 . . 157.4(16) ?
    C34 C34 O3 2_665 2_665 40.7(9) ?
    O3 C34 O3 . 2_665 77(2) ?
    C35 C34 O3 . 2_665 105.7(12) ?
    C34 C34 H34A 2_665 . 42.8 ?
    O3 C34 H34A . . 90.7 ?
    C35 C34 H34A . . 97.5 ?
    O3 C34 H34A 2_665 . 17.8 ?
    C34 C34 H34B 2_665 . 135.3 ?
    O3 C34 H34B . . 101.7 ?
    C35 C34 H34B . . 96.8 ?
    O3 C34 H34B 2_665 . 117.4 ?
    H34A C34 H34B . . 103.7 ?
    C34 C35 C34 . 2_665 44.1(13) ?
    C34 C35 H35A . . 110.1 ?
    C34 C35 H35A 2_665 . 100.2 ?
    C34 C35 H35B . . 108.7 ?
    C34 C35 H35B 2_665 . 72.4 ?
    H35A C35 H35B . . 109.5 ?
    C34 C35 H35C . . 109.6 ?
    C34 C35 H35C 2_665 . 147.0 ?
    H35A C35 H35C . . 109.5 ?
    H35B C35 H35C . . 109.5 ?
    H35C O1W H1W1 . . 103.6 ?
    H35C O1W H2W1 . . 106.1 ?
    H1W1 O1W H2W1 . . 134.2 ?
    O2W O2W H1O3 3_567 . 143.8 ?
    O2W O2W H1W2 3_567 . 62.8 ?
    H1O3 O2W H1W2 . . 141.4 ?
loop_
    _geom_torsion_atom_site_label_1
    _geom_torsion_atom_site_label_2
    _geom_torsion_atom_site_label_3
    _geom_torsion_atom_site_label_4
    _geom_torsion_site_symmetry_1
    _geom_torsion_site_symmetry_2
    _geom_torsion_site_symmetry_3
    _geom_torsion_site_symmetry_4
    _geom_torsion
    _geom_torsion_publ_flag
    C6 C1 C2 C3 . . . . -0.1(5) ?
    C1 C2 C3 C4 . . . . -0.9(5) ?
    C2 C3 C4 C5 . . . . 0.8(6) ?
    C3 C4 C5 C6 . . . . 0.2(6) ?
    C4 C5 C6 C1 . . . . -1.1(5) ?
    C4 C5 C6 C7 . . . . 177.7(3) ?
    C2 C1 C6 C5 . . . . 1.1(4) ?
    C2 C1 C6 C7 . . . . -177.7(3) ?
    C5 C6 C7 C8 . . . . -93.8(3) ?
    C1 C6 C7 C8 . . . . 85.0(3) ?
    C5 C6 C7 C22 . . . . 147.5(3) ?
    C1 C6 C7 C22 . . . . -33.7(4) ?
    C6 C7 C8 C23 . . . . 78.6(3) ?
    C22 C7 C8 C23 . . . . -154.5(2) ?
    C6 C7 C8 C9 . . . . -49.3(3) ?
    C22 C7 C8 C9 . . . . 77.7(3) ?
    C6 C7 C8 C21 . . . . -160.3(2) ?
    C22 C7 C8 C21 . . . . -33.3(3) ?
    C25 N1 C9 C8 . . . . -74.5(2) ?
    C10 N1 C9 C8 . . . . 48.6(2) ?
    C23 C8 C9 N1 . . . . 71.6(2) ?
    C7 C8 C9 N1 . . . . -156.3(2) ?
    C21 C8 C9 N1 . . . . -43.6(2) ?
    C25 N1 C10 O1 . . . . -157.8(2) ?
    C9 N1 C10 O1 . . . . 84.4(3) ?
    C25 N1 C10 C11 . . . . -30.3(3) ?
    C9 N1 C10 C11 . . . . -148.1(2) ?
    C25 N1 C10 C21 . . . . 84.4(2) ?
    C9 N1 C10 C21 . . . . -33.4(2) ?
    O1 C10 C11 C12 . . . . 57.4(4) ?
    N1 C10 C11 C12 . . . . -67.0(4) ?
    C21 C10 C11 C12 . . . . 178.0(3) ?
    O1 C10 C11 C20 . . . . -125.1(3) ?
    N1 C10 C11 C20 . . . . 110.5(3) ?
    C21 C10 C11 C20 . . . . -4.6(3) ?
    C20 C11 C12 C13 . . . . 0.0(5) ?
    C10 C11 C12 C13 . . . . 177.3(3) ?
    C11 C12 C13 C14 . . . . -2.1(6) ?
    C12 C13 C14 C15 . . . . 1.6(6) ?
    C13 C14 C15 C16 . . . . -177.7(4) ?
    C13 C14 C15 C20 . . . . 1.0(5) ?
    C14 C15 C16 C17 . . . . 179.4(4) ?
    C20 C15 C16 C17 . . . . 0.7(6) ?
    C15 C16 C17 C18 . . . . 0.5(7) ?
    C16 C17 C18 C19 . . . . -1.0(6) ?
    C17 C18 C19 C20 . . . . 0.3(5) ?
    C17 C18 C19 C21 . . . . -177.1(3) ?
    C18 C19 C20 C11 . . . . -176.4(3) ?
    C21 C19 C20 C11 . . . . 1.5(4) ?
    C18 C19 C20 C15 . . . . 1.0(5) ?
    C21 C19 C20 C15 . . . . 178.9(3) ?
    C12 C11 C20 C19 . . . . -180.0(3) ?
    C10 C11 C20 C19 . . . . 2.2(3) ?
    C12 C11 C20 C15 . . . . 2.6(5) ?
    C10 C11 C20 C15 . . . . -175.3(3) ?
    C14 C15 C20 C19 . . . . 179.7(3) ?
    C16 C15 C20 C19 . . . . -1.5(5) ?
    C14 C15 C20 C11 . . . . -3.2(5) ?
    C16 C15 C20 C11 . . . . 175.7(3) ?
    C33 N2B C21 N2A . . . . 73.1(17) ?
    C22 N2B C21 N2A . . . . -68.3(12) ?
    C33 N2B C21 C19 . . . . -72.3(16) ?
    C22 N2B C21 C19 . . . . 146.3(10) ?
    C33 N2B C21 C8 . . . . 165.3(13) ?
    C22 N2B C21 C8 . . . . 23.9(13) ?
    C33 N2B C21 C10 . . . . 46.4(18) ?
    C22 N2B C21 C10 . . . . -95.0(8) ?
    C33 N2A C21 N2B . . . . -59.1(13) ?
    C22 N2A C21 N2B . . . . 73.7(13) ?
    C33 N2A C21 C19 . . . . -17.1(16) ?
    C22 N2A C21 C19 . . . . 115.6(8) ?
    C33 N2A C21 C8 . . . . -153.3(10) ?
    C22 N2A C21 C8 . . . . -20.5(13) ?
    C33 N2A C21 C10 . . . . 99.6(12) ?
    C22 N2A C21 C10 . . . . -127.6(11) ?
    C18 C19 C21 N2B . . . . -51.2(7) ?
    C20 C19 C21 N2B . . . . 131.2(6) ?
    C18 C19 C21 N2A . . . . -69.1(8) ?
    C20 C19 C21 N2A . . . . 113.4(7) ?
    C18 C19 C21 C8 . . . . 61.8(4) ?
    C20 C19 C21 C8 . . . . -115.8(3) ?
    C18 C19 C21 C10 . . . . 173.4(3) ?
    C20 C19 C21 C10 . . . . -4.1(3) ?
    C23 C8 C21 N2B . . . . 132.1(9) ?
    C7 C8 C21 N2B . . . . 6.6(9) ?
    C9 C8 C21 N2B . . . . -114.0(9) ?
    C23 C8 C21 N2A . . . . 159.4(9) ?
    C7 C8 C21 N2A . . . . 33.8(9) ?
    C9 C8 C21 N2A . . . . -86.7(9) ?
    C23 C8 C21 C19 . . . . 19.4(3) ?
    C7 C8 C21 C19 . . . . -106.2(3) ?
    C9 C8 C21 C19 . . . . 133.3(2) ?
    C23 C8 C21 C10 . . . . -92.4(2) ?
    C7 C8 C21 C10 . . . . 142.1(2) ?
    C9 C8 C21 C10 . . . . 21.5(2) ?
    O1 C10 C21 N2B . . . . 9.4(6) ?
    N1 C10 C21 N2B . . . . 125.7(6) ?
    C11 C10 C21 N2B . . . . -113.7(6) ?
    O1 C10 C21 N2A . . . . -2.6(5) ?
    N1 C10 C21 N2A . . . . 113.7(4) ?
    C11 C10 C21 N2A . . . . -125.6(4) ?
    O1 C10 C21 C19 . . . . 128.2(2) ?
    N1 C10 C21 C19 . . . . -115.5(2) ?
    C11 C10 C21 C19 . . . . 5.1(3) ?
    O1 C10 C21 C8 . . . . -109.9(2) ?
    N1 C10 C21 C8 . . . . 6.4(2) ?
    C11 C10 C21 C8 . . . . 127.0(2) ?
    C33 N2A C22 N2B . . . . 61.8(13) ?
    C21 N2A C22 N2B . . . . -70.8(14) ?
    C33 N2A C22 C7 . . . . 132.3(10) ?
    C21 N2A C22 C7 . . . . -0.3(14) ?
    C33 N2B C22 N2A . . . . -71.7(15) ?
    C21 N2B C22 N2A . . . . 71.1(13) ?
    C33 N2B C22 C7 . . . . 172.7(13) ?
    C21 N2B C22 C7 . . . . -44.5(12) ?
    C6 C7 C22 N2A . . . . 146.6(9) ?
    C8 C7 C22 N2A . . . . 21.3(9) ?
    C6 C7 C22 N2B . . . . 171.7(8) ?
    C8 C7 C22 N2B . . . . 46.4(8) ?
    C7 C8 C23 O2 . . . . 5.6(4) ?
    C9 C8 C23 O2 . . . . 137.1(3) ?
    C21 C8 C23 O2 . . . . -112.9(3) ?
    C7 C8 C23 C24 . . . . -176.6(2) ?
    C9 C8 C23 C24 . . . . -45.1(3) ?
    C21 C8 C23 C24 . . . . 64.8(3) ?
    O2 C23 C24 C26 . . . . 27.3(4) ?
    C8 C23 C24 C26 . . . . -150.5(3) ?
    O2 C23 C24 C25 . . . . -160.3(3) ?
    C8 C23 C24 C25 . . . . 21.9(3) ?
    C9 N1 C25 C24 . . . . 50.7(3) ?
    C10 N1 C25 C24 . . . . -64.2(3) ?
    C26 C24 C25 N1 . . . . 147.8(3) ?
    C23 C24 C25 N1 . . . . -24.0(4) ?
    C23 C24 C26 C27 . . . . 173.9(3) ?
    C25 C24 C26 C27 . . . . 2.1(5) ?
    C24 C26 C27 C28 . . . . 30.3(5) ?
    C24 C26 C27 C32 . . . . -150.0(3) ?
    C32 C27 C28 C29 . . . . 2.5(4) ?
    C26 C27 C28 C29 . . . . -177.8(3) ?
    C27 C28 C29 C30 . . . . -1.6(5) ?
    C28 C29 C30 C31 . . . . -0.5(5) ?
    C29 C30 C31 C32 . . . . 1.6(5) ?
    C30 C31 C32 C27 . . . . -0.6(5) ?
    C28 C27 C32 C31 . . . . -1.5(4) ?
    C26 C27 C32 C31 . . . . 178.8(3) ?
    C21 N2B C33 N2A . . . . -70.6(17) ?
    C22 N2B C33 N2A . . . . 66.9(14) ?
    C22 N2A C33 N2B . . . . -67.3(13) ?
    C21 N2A C33 N2B . . . . 62.2(14) ?
    C34 O3 C34 C35 2_665 . . . 71(5) ?
    C34 O3 C34 O3 2_665 . . 2_665 -28.9(19) ?
    O3 C34 C35 C34 . . . 2_665 -79(5) ?
    O3 C34 C35 C34 2_665 . . 2_665 15.4(12) ?
loop_
    _geom_hbond_atom_site_label_D
    _geom_hbond_atom_site_label_H
    _geom_hbond_atom_site_label_A
    _geom_hbond_site_symmetry_A
    _geom_hbond_distance_DH
    _geom_hbond_distance_HA
    _geom_hbond_distance_DA
    _geom_hbond_angle_DHA
    _geom_hbond_publ_flag
    O1 H1O1 O1 2_655 0.66(4) 2.48(4) 3.117(5) 164(5) yes
    C17 H17A O2 3_565 0.93 2.57 3.287(6) 134.3 yes
