# Supplementary material for: 5-[(E)-Benzyl­idene]-2-hy­droxy-10-methyl-8-phenyl-3,10-diazahexa­cyclo­[10.7.1.13,7.02,11.07,11.016,20]henicosa-1(19),12(20),13,15,17-pentaen-6-one ethanol 0.25-solvate 0.6-hydrate
Source: Acta Crystallogr Sect E Struct Rep Online. 2010 Oct 9;66(Pt 11):o2736–7. doi: 10.1107/S1600536810039310 (PMC3009066; doi:10.1107/S1600536810039310)
Supplement: Supplementary file 2 [file e-66-o2736-Isup2.hkl]

#
# h,k,l, Fc-squared, Fo-squared, sigma(Fo-squared) and status flag
#
data_I
_shelx_title ' dbiacsarm in P-42(1)c (RT)'
_shelx_refln_list_code          4
_shelx_F_calc_maximum      292.53
_exptl_crystal_F_000      2148.00
_reflns_d_resolution_high  0.7097
 
loop_
 _symmetry_equiv_pos_as_xyz
 'x, y, z'
 '-x, -y, z'
 'y, -x, -z'
 '-y, x, -z'
 '-x+1/2, y+1/2, -z+1/2'
 'x+1/2, -y+1/2, -z+1/2'
 '-y+1/2, -x+1/2, z+1/2'
 'y+1/2, x+1/2, z+1/2'
 
_cell_length_a    19.3839
_cell_length_b    19.3839
_cell_length_c    14.0757
_cell_angle_alpha  90.000
_cell_angle_beta   90.000
_cell_angle_gamma  90.000
 
_shelx_F_squared_multiplier     1.000
 
loop_
 _refln_index_h
 _refln_index_k
 _refln_index_l
 _refln_F_squared_calc
 _refln_F_squared_meas
 _refln_F_squared_sigma
 _refln_observed_status
   1   1   0    47383.58    43739.74   1242.81 o
   0   2   0     1517.47     1457.55     24.39 o
   1   2   0      540.73      592.97      9.19 o
   2   2   0    76356.58    74603.41   1488.74 o
   1   3   0     4392.99     3601.93     78.69 o
   2   3   0     4935.35     4925.46     35.17 o
   3   3   0    28792.21    27872.03    273.46 o
   0   4   0    85574.55    79965.01   1124.09 o
   1   4   0     2021.18     2285.05     23.20 o
   2   4   0     1796.84     2321.25     21.37 o
   3   4   0    29953.39    29517.11    205.93 o
   4   4   0       15.98        2.03      4.52 o
   1   5   0      194.76      204.19      7.44 o
   2   5   0      941.13      876.71     12.20 o
   3   5   0    17229.62    17187.14    117.56 o
   4   5   0    16383.34    15731.94    108.38 o
   5   5   0      121.85      180.97      7.98 o
   0   6   0    13915.29    12763.64    182.60 o
   1   6   0      785.46      917.93     14.92 o
   2   6   0     1868.25     1481.33     16.40 o
   3   6   0     9784.92     9744.04     79.37 o
   4   6   0     5449.49     5043.28     38.48 o
   5   6   0     6011.97     5902.54     44.56 o
   6   6   0     1350.54     1368.38     21.07 o
   1   7   0      301.96      254.68      9.36 o
   2   7   0    14080.69    14038.89    124.52 o
   3   7   0    11975.92    12217.42     98.80 o
   4   7   0     4889.59     5443.59     44.62 o
   5   7   0     1745.77     1836.82     18.14 o
   6   7   0     4922.83     5206.38     44.00 o
   7   7   0     1347.34     1373.43     26.11 o
   0   8   0     2809.01     2755.96     48.90 o
   1   8   0       57.87       59.82      6.02 o
   2   8   0        4.78       -0.96      4.65 o
   3   8   0     6358.05     7223.80     62.14 o
   4   8   0       64.96       52.07      5.18 o
   5   8   0     3846.61     4284.08     40.41 o
   6   8   0     2044.94     2185.35     26.86 o
   7   8   0     1471.89     1731.62     21.74 o
   8   8   0      507.08      375.61     17.77 o
   1   9   0     1389.13     1742.76     35.64 o
   2   9   0      128.08       99.08      7.30 o
   3   9   0       36.03       29.04      5.23 o
   4   9   0    12869.55    14096.70    126.03 o
   5   9   0     7444.15     7638.60     66.85 o
   6   9   0     3518.87     3753.75     41.40 o
   7   9   0      287.43      280.18     10.61 o
   8   9   0       56.38       36.18      6.18 o
   9   9   0      891.29      863.64     22.67 o
   0  10   0      104.53      109.52     19.01 o
   1  10   0     1395.63     1307.55     21.44 o
   2  10   0      113.80      154.32      8.72 o
   3  10   0        4.19       16.49      5.23 o
   4  10   0      240.23      291.12     10.67 o
   5  10   0       56.99       73.56      7.28 o
   6  10   0     3021.76     3513.18     39.77 o
   7  10   0      478.16      479.30     13.32 o
   8  10   0     1347.54     1432.87     22.74 o
   9  10   0       61.53       88.49      8.56 o
  10  10   0     1715.86     1775.19     35.37 o
   1  11   0     1469.86     1532.28     24.52 o
   2  11   0      717.21      689.15     15.88 o
   3  11   0     1900.89     1930.64     25.46 o
   4  11   0       55.77       67.91      6.77 o
   5  11   0      765.82      905.09     18.37 o
   6  11   0        1.36       19.08      6.02 o
   7  11   0      931.84      852.84     17.33 o
   8  11   0        1.04        5.02      6.54 o
   9  11   0       58.11       79.33      8.81 o
  10  11   0      187.65      167.78     14.51 o
  11  11   0        6.29       10.68     12.07 o
   0  12   0     1717.14     1705.17     37.79 o
   1  12   0       40.31       37.10      7.33 o
   2  12   0      232.00      205.96     10.90 o
   3  12   0      570.90      589.58     15.05 o
   4  12   0      714.88      729.02     17.10 o
   5  12   0     1620.76     1576.14     23.71 o
   6  12   0      327.26      320.58     13.35 o
   7  12   0      526.01      449.43     13.97 o
   8  12   0       15.46       17.60      7.26 o
   9  12   0      374.63      390.32     14.53 o
  10  12   0      114.75      147.34     10.93 o
  11  12   0      752.81      612.25     19.45 o
  12  12   0       23.32       35.73     14.26 o
   1  13   0      547.12      444.38     17.82 o
   2  13   0      103.78      101.55      9.59 o
   3  13   0       94.89      115.54     11.50 o
   4  13   0      929.24     1100.88     20.23 o
   5  13   0      708.74      688.33     16.08 o
   6  13   0     1247.55     1321.87     24.49 o
   7  13   0      770.48      822.36     18.18 o
   8  13   0       21.68       15.21      7.80 o
   9  13   0      304.22      311.55     13.89 o
  10  13   0      140.38      132.66     11.01 o
  11  13   0       27.62       30.04      9.24 o
  12  13   0       11.46       13.72      9.31 o
  13  13   0      172.28      167.58     19.44 o
   0  14   0     1509.06     1374.63     35.65 o
   1  14   0      111.56      106.41     12.18 o
   2  14   0        3.41       -0.24      7.63 o
   3  14   0        1.19        9.64      6.44 o
   4  14   0       48.40       65.25      7.89 o
   5  14   0      170.42      160.37     10.36 o
   6  14   0      221.26      214.70     11.51 o
   7  14   0        7.42       18.23      7.58 o
   8  14   0      128.11      111.84     10.26 o
   9  14   0       50.88       49.72     10.62 o
  10  14   0      592.64      516.29     16.73 o
  11  14   0       60.70       74.60     10.16 o
  12  14   0       91.94      107.47     12.33 o
  13  14   0      491.50      438.30     21.58 o
  14  14   0        5.28      -12.26     20.01 o
   1  15   0      623.18      516.83     17.02 o
   2  15   0      857.11      888.38     25.62 o
   3  15   0      695.94      591.91     17.80 o
   4  15   0      149.07      169.10     10.54 o
   5  15   0      330.70      307.67     13.53 o
   6  15   0     1219.50     1119.87     21.81 o
   7  15   0       13.66        3.06      8.83 o
   8  15   0       39.89       48.93     10.55 o
   9  15   0        1.07       -2.66      9.71 o
  10  15   0        1.94       -8.95      8.95 o
  11  15   0      817.42      735.41     23.24 o
  12  15   0       53.66       40.96     13.13 o
  13  15   0       85.66      103.56     15.32 o
  14  15   0       80.36       94.66     19.16 o
  15  15   0       59.89       25.29     21.98 o
   0  16   0     1490.24     1454.54     39.08 o
   1  16   0      159.05      137.94     11.82 o
   2  16   0     1249.78     1337.70     38.86 o
   3  16   0      403.51      443.15     14.71 o
   4  16   0      144.97      180.09     12.93 o
   5  16   0     1339.10     1372.60     47.42 o
   6  16   0       10.89        2.63     11.33 o
   7  16   0     1045.14      912.10     55.95 o
   8  16   0       95.09       98.20     12.17 o
   9  16   0       26.30       23.59     12.05 o
  10  16   0        9.82        7.49     11.56 o
  11  16   0       75.51       71.93     14.14 o
  12  16   0       56.64       60.33     14.26 o
  13  16   0      110.50      126.60     17.84 o
  14  16   0      189.48      157.05     22.23 o
  15  16   0        0.56       11.34     16.47 o
  16  16   0      143.33      188.24     34.54 o
   1  17   0      292.19      249.46     14.42 o
   2  17   0      417.43      393.02     14.68 o
   3  17   0      521.86      581.67     19.41 o
   4  17   0      177.72      152.99     15.09 o
   5  17   0      102.57      132.55     15.09 o
   6  17   0      125.55      139.16     15.26 o
   7  17   0      411.24      406.87     38.38 o
   8  17   0      556.62      534.54     27.67 o
   9  17   0      240.44      254.66     19.45 o
  10  17   0      423.33      448.36     23.37 o
  11  17   0      146.82      173.75     17.87 o
  12  17   0      201.56      172.32     24.71 o
  13  17   0        7.17       21.34     15.87 o
  14  17   0      140.84      167.25     26.77 o
  15  17   0       38.85       27.12     17.75 o
  16  17   0        7.78       12.35     16.95 o
  17  17   0      444.10      405.93     47.89 o
   0  18   0      417.70      409.26     44.28 o
   1  18   0     2054.57     1941.55     91.38 o
   2  18   0      106.14      113.99     21.11 o
   3  18   0        0.01       -4.61     15.12 o
   4  18   0       55.93       50.25     12.03 o
   5  18   0       96.12       67.68     12.85 o
   6  18   0      101.70       91.07     17.35 o
   7  18   0      483.31      434.12     23.01 o
   8  18   0      157.28      119.59     25.66 o
   9  18   0     1127.31      977.95     31.14 o
  10  18   0        2.90       28.64     12.92 o
  11  18   0      126.88       76.35     15.15 o
  12  18   0       53.71       59.86     14.96 o
  13  18   0        0.00      -14.85     14.85 o
  14  18   0       60.68       54.60     19.16 o
  15  18   0        0.52       -2.65     16.31 o
  16  18   0       29.17        9.27     27.53 o
  17  18   0        1.31        5.47     17.54 o
  18  18   0       27.61       84.36     33.35 o
   1  19   0       23.94       31.57     18.03 o
   2  19   0       21.41        5.96     23.57 o
   3  19   0       15.37       40.62     18.44 o
   4  19   0      644.77      578.57     33.59 o
   5  19   0       33.31       27.83     17.99 o
   6  19   0        0.36       -6.23     16.36 o
   7  19   0       38.36       11.40     18.18 o
   8  19   0       16.34       37.72     13.09 o
   9  19   0       79.72      104.21     20.96 o
  10  19   0        3.33       24.67     13.50 o
  11  19   0        9.34       17.51     13.98 o
  12  19   0       16.28       18.57     20.75 o
  13  19   0       68.10       46.49     18.40 o
  14  19   0       48.72       39.45     24.35 o
  15  19   0        2.44       20.76     18.09 o
  16  19   0      126.56      162.29     25.25 o
  17  19   0        5.51        1.15     19.51 o
  18  19   0       97.11      128.07     42.04 o
  19  19   0        6.08       57.19     31.65 o
   0  20   0      453.94      593.68     48.80 o
   1  20   0      216.52      183.12     25.36 o
   2  20   0      145.93      116.45     23.34 o
   3  20   0      626.50      601.55     35.07 o
   4  20   0       61.23       72.09     20.43 o
   5  20   0       51.26       26.26     18.37 o
   6  20   0      101.77       62.90     20.38 o
   7  20   0       47.94       57.28     34.33 o
   8  20   0        3.31      -16.22     16.22 o
   9  20   0        3.74       -7.31     11.21 o
  10  20   0        0.32       -6.42     17.16 o
  11  20   0       18.83       38.41     19.35 o
  12  20   0        0.07       12.13     16.40 o
  13  20   0      126.97      141.34     23.40 o
  14  20   0        0.58       10.84     30.27 o
  15  20   0       61.21       79.33     22.38 o
  16  20   0        2.57       34.45     20.94 o
  17  20   0       92.52      101.48     25.24 o
  18  20   0       10.58       46.75     22.38 o
   1  21   0       13.86       39.93     26.91 o
   2  21   0       96.22       93.39     28.82 o
   3  21   0      150.96      127.49     24.20 o
   4  21   0       17.67       14.56     19.35 o
   5  21   0      379.71      367.62     32.57 o
   6  21   0       88.05       52.02     20.57 o
   7  21   0       61.50       59.85     32.47 o
   8  21   0       76.64       86.23     26.36 o
   9  21   0        0.40        7.43     18.90 o
  10  21   0       36.67       31.68     17.07 o
  11  21   0      104.33       83.24     23.33 o
  12  21   0       51.69       40.64     30.14 o
  13  21   0        2.20       43.84     31.22 o
  14  21   0      197.16      154.56     38.50 o
  15  21   0       10.73        5.82     30.36 o
  16  21   0       14.36       39.99     33.50 o
  17  21   0       14.23       40.42     32.95 o
   0  22   0       21.35       41.24     29.99 o
   1  22   0       85.07       72.97     48.45 o
   2  22   0        0.10        9.42     19.14 o
   3  22   0       95.69       86.51     23.04 o
   4  22   0        1.89      -11.53     18.46 o
   5  22   0       12.93       17.07     19.21 o
   6  22   0       34.52       29.25     22.08 o
   7  22   0       43.42        7.55     19.70 o
   8  22   0        0.08      -19.52     19.52 o
   9  22   0       38.72       -3.83     19.83 o
  10  22   0       65.65      107.09     34.40 o
  11  22   0      288.39      295.25     33.30 o
  12  22   0       12.43       -8.88     29.54 o
  13  22   0      252.11      310.49     49.70 o
  14  22   0       25.87       64.32     33.37 o
  15  22   0      141.87      171.30     42.54 o
  16  22   0       45.92       52.42     35.78 o
   1  23   0      271.30      248.31     31.44 o
   2  23   0       75.50       79.63     24.16 o
   3  23   0       35.68       66.03     31.12 o
   4  23   0        8.72        6.92     29.18 o
   5  23   0       34.95       36.81     23.36 o
   6  23   0       47.99       11.69     32.81 o
   7  23   0       40.17       15.55     21.68 o
   8  23   0        7.45        2.01     20.83 o
   9  23   0       15.21        5.47     21.64 o
  10  23   0       22.76       44.59     23.22 o
  11  23   0       19.03       43.63     33.71 o
  12  23   0       41.06       29.61     34.37 o
  13  23   0      143.20      161.16     41.54 o
  14  23   0      110.39      114.57     40.56 o
   0  24   0       11.15       10.00     33.39 o
   1  24   0       61.57       43.12     23.45 o
   2  24   0        0.03        1.55     21.91 o
   3  24   0       13.13       24.02     21.87 o
   4  24   0       35.16       42.43     22.45 o
   5  24   0       10.47       27.97     23.15 o
   6  24   0        0.25       -2.02     22.93 o
   7  24   0        3.62      -21.56     21.56 o
   8  24   0        9.45       -0.28     21.74 o
   9  24   0        3.57       17.33     22.36 o
  10  24   0      171.74      183.31     30.29 o
  11  24   0        4.75       16.43     14.63 o
  12  24   0        8.42        3.93     33.88 o
  13  24   0        7.27       32.14     34.20 o
   1  25   0       25.53       26.95     37.99 o
   2  25   0        0.28       -5.01     24.11 o
   3  25   0       57.45       75.34     27.03 o
   4  25   0       10.59        1.87     23.10 o
   5  25   0        4.09        9.09     24.06 o
   6  25   0        0.09      -25.06     25.06 o
   7  25   0       18.13       -6.04     23.32 o
   8  25   0      262.93      275.79     34.31 o
   9  25   0       24.05       45.06     25.40 o
  10  25   0       14.05       27.12     38.15 o
   0  26   0        3.45      -25.00     34.68 o
   1  26   0        1.11       -0.39     24.88 o
   2  26   0        0.23       19.35     24.23 o
   3  26   0       11.24      -18.47     24.91 o
   4  26   0        2.79       45.73     31.39 o
   5  26   0       77.67       19.51     23.50 o
   6  26   0       52.57      112.44     28.45 o
   7  26   0      373.33      330.66     37.79 o
   8  26   0       19.41       15.60     24.64 o
   1  27   0       95.62       68.45     27.90 o
   2  27   0       43.69       12.74     25.89 o
   3  27   0        3.16       15.58     25.06 o
   4  27   0       97.71       95.13     29.40 o
   0   1   1    22782.58    23054.23   1346.30 o
   0   2   1     1090.88     1096.21     15.73 o
   1   2   1    21719.52    18822.71    121.69 o
   0   3   1    12831.33    14474.43    174.88 o
   1   3   1     3739.06     3871.19     21.14 o
   2   3   1     6575.60     7173.33     39.30 o
   0   4   1      335.05      388.79     10.80 o
   1   4   1    12616.06    11907.73     70.43 o
   2   4   1    17796.38    18043.34     97.42 o
   3   4   1    10000.00     9882.22     53.84 o
   0   5   1     3391.70     3159.69     38.52 o
   1   5   1    16627.74    16885.88    106.95 o
   2   5   1    18283.76    18388.54     98.92 o
   3   5   1    18826.46    19455.11    104.10 o
   4   5   1     5701.06     5950.80     32.17 o
   0   6   1      646.45      599.43     13.20 o
   1   6   1     6445.73     6249.14     39.33 o
   2   6   1     4158.92     4048.67     26.52 o
   3   6   1     1781.78     1861.33     12.90 o
   4   6   1     3677.55     3788.90     22.75 o
   5   6   1      214.22      252.37      4.98 o
   0   7   1     4015.79     4102.02     47.35 o
   1   7   1      135.79      131.77      4.05 o
   2   7   1     1621.42     1690.18     15.14 o
   3   7   1     1654.85     1883.99     13.80 o
   4   7   1     5172.70     5494.88     34.08 o
   5   7   1     2272.36     2433.86     16.70 o
   6   7   1      737.96      804.30      8.95 o
   0   8   1      298.91      267.60     11.97 o
   1   8   1     1726.02     1640.64     17.19 o
   2   8   1     2631.45     2723.74     22.31 o
   3   8   1      697.99      695.83      9.03 o
   4   8   1     1635.21     1614.29     13.55 o
   5   8   1     6483.16     6620.77     43.04 o
   6   8   1     1314.50     1352.92     12.74 o
   7   8   1      177.93      208.42      5.91 o
   0   9   1      123.07      181.74     16.51 o
   1   9   1      368.86      425.62      9.13 o
   2   9   1      932.05     1200.79     12.92 o
   3   9   1     2338.68     2805.39     24.77 o
   4   9   1     1360.73     1593.62     14.97 o
   5   9   1     1313.58     1312.07     12.92 o
   6   9   1     1272.68     1374.95     13.17 o
   7   9   1      379.53      350.94      7.72 o
   8   9   1      433.73      457.17      9.25 o
   0  10   1     1015.31     1056.11     18.87 o
   1  10   1     1023.81     1044.11     14.50 o
   2  10   1      716.41      623.00      9.49 o
   3  10   1      713.10      742.11     10.50 o
   4  10   1     1729.20     1812.16     25.78 o
   5  10   1      440.82      472.46      8.13 o
   6  10   1      798.10      709.43     10.33 o
   7  10   1      418.75      362.90      9.32 o
   8  10   1     1774.12     1814.61     17.70 o
   9  10   1      147.17      158.92      7.12 o
   0  11   1      119.84      123.30      7.51 o
   1  11   1      141.93      103.44      6.31 o
   2  11   1      737.34      706.70     10.45 o
   3  11   1      207.24      230.58      7.03 o
   4  11   1     1501.75     1609.18     17.82 o
   5  11   1     2220.91     2380.09     20.07 o
   6  11   1       16.51       22.61      3.82 o
   7  11   1       49.12       37.90      4.91 o
   8  11   1      128.25      139.77      6.96 o
   9  11   1       55.90       57.49      5.89 o
  10  11   1       87.28       87.46      6.59 o
   0  12   1     4950.61     5202.37     60.24 o
   1  12   1      216.56      258.48     10.06 o
   2  12   1      272.58      308.01      8.83 o
   3  12   1      935.99      915.45     12.59 o
   4  12   1       47.15       27.19      4.62 o
   5  12   1       20.97        8.91      4.02 o
   6  12   1      479.11      487.02      9.79 o
   7  12   1      184.94      190.54      8.77 o
   8  12   1      224.03      194.52      7.73 o
   9  12   1      335.26      363.74      9.98 o
  10  12   1      473.43      480.24     11.72 o
  11  12   1      294.21      307.06     10.11 o
   0  13   1     1329.45     1342.63     24.14 o
   1  13   1       18.37       10.84      4.81 o
   2  13   1      183.55      230.89      8.36 o
   3  13   1     1118.76     1312.94     15.89 o
   4  13   1      626.72      556.11     10.73 o
   5  13   1      373.61      312.79      9.08 o
   6  13   1      351.19      356.13      9.35 o
   7  13   1      406.08      365.90     10.07 o
   8  13   1      614.78      668.59     12.34 o
   9  13   1      143.11      157.62      7.89 o
  10  13   1      364.87      367.46     11.60 o
  11  13   1     1174.98     1169.78     17.59 o
  12  13   1      364.79      343.12     11.33 o
   0  14   1       29.82       15.60      7.78 o
   1  14   1      296.42      349.94     11.42 o
   2  14   1      151.73      159.99      7.85 o
   3  14   1       42.91       42.26      5.54 o
   4  14   1      744.03      737.43     12.05 o
   5  14   1      405.17      443.10     10.04 o
   6  14   1     1501.85     1615.46     18.12 o
   7  14   1     1521.34     1499.62     17.84 o
   8  14   1      112.91      132.41      8.03 o
   9  14   1      179.65      171.53      8.97 o
  10  14   1     1930.89     1753.00     23.50 o
  11  14   1       63.93       56.60      8.40 o
  12  14   1      577.33      537.24     13.98 o
  13  14   1       38.10       23.11      8.50 o
   0  15   1      264.92      268.81     14.85 o
   1  15   1      122.34      113.22      6.69 o
   2  15   1       34.88       42.66      6.29 o
   3  15   1      550.07      624.96     13.14 o
   4  15   1      423.55      412.99     10.88 o
   5  15   1      316.26      347.06     10.64 o
   6  15   1      488.95      448.51     12.68 o
   7  15   1      199.37      194.13      9.11 o
   8  15   1       44.44       70.68      7.76 o
   9  15   1      473.98      491.37     12.76 o
  10  15   1      952.21      863.69     16.80 o
  11  15   1      816.07      762.06     16.34 o
  12  15   1       35.42       59.38     10.34 o
  13  15   1      374.04      362.55     17.82 o
  14  15   1        4.79       24.90      9.96 o
   0  16   1       82.17       94.71     10.93 o
   1  16   1      149.99      127.21      7.27 o
   2  16   1      426.41      474.34     12.24 o
   3  16   1      791.80      808.99     15.12 o
   4  16   1       46.63       43.59      6.93 o
   5  16   1      636.02      721.12     14.94 o
   6  16   1      328.02      354.16     11.92 o
   7  16   1        4.48        3.52      6.35 o
   8  16   1      121.35       89.19      8.17 o
   9  16   1      419.94      421.27     14.37 o
  10  16   1      168.90      157.48     10.66 o
  11  16   1      132.69      136.33     10.48 o
  12  16   1       73.81       93.72      9.89 o
  13  16   1       49.20       55.55     10.85 o
  14  16   1       70.91       76.05     11.72 o
  15  16   1       13.88       27.95     15.39 o
   0  17   1        2.85       10.96     15.72 o
   1  17   1      234.73      218.86     12.28 o
   2  17   1      400.91      331.61     14.23 o
   3  17   1      402.22      379.76     13.50 o
   4  17   1      134.70      134.95      8.77 o
   5  17   1      967.44      843.87     17.74 o
   6  17   1      264.92      255.39     11.93 o
   7  17   1      130.37      137.93     14.01 o
   8  17   1      292.50      328.11     14.94 o
   9  17   1       24.82       17.80      5.59 o
  10  17   1        3.13       22.55      8.45 o
  11  17   1        7.32       11.84      8.74 o
  12  17   1       49.24       52.79     10.82 o
  13  17   1       52.94       57.06     11.36 o
  14  17   1        8.70        5.56     11.01 o
  15  17   1      120.56      133.07     15.86 o
  16  17   1       39.46       86.24     16.13 o
   0  18   1      322.87      337.56     29.39 o
   1  18   1      349.43      355.56     14.93 o
   2  18   1      198.67      197.34     12.25 o
   3  18   1      462.47      493.42     18.08 o
   4  18   1      308.93      315.11     16.43 o
   5  18   1       17.37       25.60     10.11 o
   6  18   1      325.96      305.47     16.65 o
   7  18   1       55.79       51.85      9.16 o
   8  18   1       83.86       96.20     10.71 o
   9  18   1       71.60       60.74     10.52 o
  10  18   1      363.11      333.86     15.81 o
  11  18   1       22.54       38.38      9.93 o
  12  18   1       90.41       99.79     12.66 o
  13  18   1       18.13       27.60     10.66 o
  14  18   1        6.48        7.26     11.53 o
  15  18   1      118.27      122.24     16.04 o
  16  18   1       34.27       27.20     14.75 o
  17  18   1       25.46       38.91     14.64 o
   0  19   1      828.22      796.69     39.14 o
   1  19   1      994.02      975.33     29.63 o
   2  19   1      258.44      228.60     18.29 o
   3  19   1       68.36       51.11     13.66 o
   4  19   1        5.21       15.36      9.18 o
   5  19   1       22.04       29.39     10.27 o
   6  19   1      285.78      276.95     16.64 o
   7  19   1       86.28       70.30     11.45 o
   8  19   1       68.31       63.60     18.20 o
   9  19   1      241.10      261.18     16.55 o
  10  19   1        9.42       10.40      8.23 o
  11  19   1      179.71      197.48     15.30 o
  12  19   1       38.18       40.50     11.48 o
  13  19   1       68.10       68.40     15.24 o
  14  19   1       64.91       80.56     14.11 o
  15  19   1      117.46      142.60     16.89 o
  16  19   1       24.10       38.63     14.19 o
  17  19   1       64.25       50.08     15.17 o
  18  19   1       50.19       49.70     15.50 o
   0  20   1      116.85       99.30     22.85 o
   1  20   1      532.04      481.05     24.96 o
   2  20   1      122.87      103.74     15.88 o
   3  20   1       56.19       70.43     16.02 o
   4  20   1       76.70       47.94     14.03 o
   5  20   1      178.85      222.81     18.87 o
   6  20   1       75.00       69.41     14.98 o
   7  20   1       16.28        3.74     12.28 o
   8  20   1      112.76      114.92     14.82 o
   9  20   1        7.50       22.01     10.82 o
  10  20   1      167.50      171.78     17.00 o
  11  20   1        9.50       -1.57     11.63 o
  12  20   1      140.40      158.40     21.24 o
  13  20   1       70.92      104.85     23.39 o
  14  20   1       63.94       63.65     16.95 o
  15  20   1       74.48       74.37     18.74 o
  16  20   1        0.50       29.47     17.00 o
  17  20   1       57.78       91.20     19.72 o
  18  20   1       17.62       16.21     17.05 o
   0  21   1       90.70      109.54     23.99 o
   1  21   1        6.76       24.92     15.10 o
   2  21   1       48.53       25.21     13.89 o
   3  21   1      169.78      166.45     17.80 o
   4  21   1      138.23      137.09     17.59 o
   5  21   1       68.83       74.78     15.37 o
   6  21   1       47.21       48.14     14.50 o
   7  21   1      199.62      218.67     19.61 o
   8  21   1       82.15      110.78     16.59 o
   9  21   1       80.67       90.75     15.22 o
  10  21   1       34.65       38.17     14.75 o
  11  21   1        9.29       12.15     13.76 o
  12  21   1       23.47       20.09     17.07 o
  13  21   1       14.35       24.90     16.38 o
  14  21   1       46.06       19.37     19.34 o
  15  21   1       18.23       24.46     16.73 o
  16  21   1       65.97       93.27     20.08 o
  17  21   1      107.73      108.87     20.95 o
   0  22   1        1.96       23.65     21.10 o
   1  22   1      291.25      294.72     22.08 o
   2  22   1       50.31       42.93     15.40 o
   3  22   1       61.70       57.60     15.06 o
   4  22   1       15.14       35.41     14.64 o
   5  22   1       18.35        6.13     13.46 o
   6  22   1       13.41       -8.94     13.87 o
   7  22   1       76.73       96.63     17.13 o
   8  22   1       33.61       13.38     14.29 o
   9  22   1       20.23        8.58      8.81 o
  10  22   1       89.31      122.05     18.07 o
  11  22   1        5.90       23.76     16.71 o
  12  22   1       32.09       75.07     23.59 o
  13  22   1       33.71       24.90     24.31 o
  14  22   1       82.66       76.73     42.84 o
  15  22   1       65.25       31.31     24.36 o
  16  22   1      137.13      124.14     28.44 o
   0  23   1      119.64      118.75     25.38 o
   1  23   1      106.85       73.70     16.93 o
   2  23   1        4.76        5.76     14.54 o
   3  23   1       88.79       96.01     17.38 o
   4  23   1       53.43       60.20     16.49 o
   5  23   1       12.89       33.44     15.62 o
   6  23   1      161.37      133.01     18.33 o
   7  23   1      105.08      104.67     18.53 o
   8  23   1      162.76      176.00     20.26 o
   9  23   1       35.99       26.62     16.19 o
  10  23   1       85.58      123.74     22.07 o
  11  23   1        2.61        9.03     17.26 o
  12  23   1      111.59      113.47     30.03 o
  13  23   1        1.61        8.32     23.36 o
  14  23   1       66.27       73.88     37.77 o
   0  24   1       29.00       57.17     24.56 o
   1  24   1       33.42       27.61     15.93 o
   2  24   1        1.41      -14.81     14.81 o
   3  24   1        9.69       21.67     15.95 o
   4  24   1       11.24      -14.66     14.66 o
   5  24   1       36.19       43.93     16.65 o
   6  24   1        0.39       10.64     15.45 o
   7  24   1      176.86      209.23     23.28 o
   8  24   1       72.97      110.86     19.24 o
   9  24   1       45.87       35.87     17.07 o
  10  24   1       48.30       19.30     17.41 o
  11  24   1       57.77       28.07     19.31 o
  12  24   1       34.08        3.21     13.39 o
   0  25   1       16.16       15.71     22.46 o
   1  25   1       57.18       34.85     17.20 o
   2  25   1       72.96       78.96     19.22 o
   3  25   1       62.67       54.16     17.97 o
   4  25   1      155.00      199.72     28.60 o
   5  25   1      133.74      114.31     20.50 o
   6  25   1       19.24        6.01     18.96 o
   7  25   1       90.98       74.78     18.58 o
   8  25   1       74.86       83.65     19.10 o
   9  25   1       25.51       21.34     20.00 o
  10  25   1        2.85      -13.63     15.68 o
   0  26   1       13.00       35.27     25.51 o
   1  26   1       15.36       -4.82     16.80 o
   2  26   1       53.47       62.77     19.39 o
   3  26   1        5.51      -13.91     16.11 o
   4  26   1      186.09      213.39     24.47 o
   5  26   1       23.83       45.24     18.37 o
   6  26   1      102.92       71.33     26.46 o
   7  26   1       18.46       18.04     31.13 o
   8  26   1       28.16       10.21     17.49 o
   0  27   1        1.84      -23.04     25.34 o
   1  27   1        8.54      -17.20     17.20 o
   2  27   1       17.03        4.37     18.24 o
   3  27   1       18.03       10.34     22.41 o
   0   0   2      198.57      405.52     14.29 o
   0   1   2      414.90      399.30      5.55 o
   1   1   2    15152.99    13465.93    133.87 o
   0   2   2     8210.52     8578.59    103.77 o
   1   2   2     1682.16     1692.22     11.16 o
   2   2   2     9322.03     9281.92     73.82 o
   0   3   2     8171.20     8317.31     82.06 o
   1   3   2     2843.52     2962.80     19.51 o
   2   3   2     1518.68     1462.63     10.79 o
   3   3   2    18644.71    18145.67    144.52 o
   0   4   2    19388.73    19897.16    172.08 o
   1   4   2    31229.95    30642.19    184.31 o
   2   4   2    11089.45    10892.68     57.57 o
   3   4   2    27092.54    27187.67    160.27 o
   4   4   2     3614.01     3678.93     33.20 o
   0   5   2     2848.16     2647.91     27.89 o
   1   5   2     4708.35     4560.87     38.10 o
   2   5   2     3276.59     3198.87     20.27 o
   3   5   2     3521.53     3795.22     24.31 o
   4   5   2     1051.74     1197.18     10.05 o
   5   5   2     1970.74     2073.71     21.99 o
   0   6   2     4090.52     4533.98     50.70 o
   1   6   2      816.35      808.50      9.70 o
   2   6   2      379.63      465.00      6.07 o
   3   6   2     6144.26     6504.38     39.41 o
   4   6   2      797.50      700.62      9.74 o
   5   6   2     4310.71     4027.35     28.88 o
   6   6   2     5997.92     5880.35     52.50 o
   0   7   2       18.77       22.78      4.23 o
   1   7   2     1056.51     1123.87     11.18 o
   2   7   2     4458.68     4444.90     31.05 o
   3   7   2      583.52      522.39      7.64 o
   4   7   2     2200.09     2184.20     17.18 o
   5   7   2     3610.69     4150.97     30.03 o
   6   7   2      628.20      527.86      7.85 o
   7   7   2     1100.48     1006.15     15.42 o
   0   8   2     3878.20     3953.73     46.02 o
   1   8   2      445.59      444.14      9.01 o
   2   8   2      720.65      781.67     10.40 o
   3   8   2     2484.85     2551.27     19.08 o
   4   8   2     2053.73     1949.74     15.94 o
   5   8   2     5139.79     5294.38     37.67 o
   6   8   2      380.44      389.37      7.74 o
   7   8   2     4582.82     4748.24     33.69 o
   8   8   2      953.26      821.77     16.41 o
   0   9   2      668.18      717.36     12.09 o
   1   9   2     3157.33     3321.74     26.94 o
   2   9   2      891.12     1027.25     14.84 o
   3   9   2      781.82      754.33      9.55 o
   4   9   2      541.48      406.38      6.96 o
   5   9   2       46.37       48.17      3.83 o
   6   9   2      897.47     1027.33     12.19 o
   7   9   2     1577.99     1721.15     16.34 o
   8   9   2      474.37      471.80     10.68 o
   9   9   2     2192.33     2426.43     31.98 o
   0  10   2     5424.14     5879.29     57.77 o
   1  10   2     1193.88     1282.38     14.08 o
   2  10   2     2873.51     2999.73     27.00 o
   3  10   2     1961.78     2046.95     19.83 o
   4  10   2      644.96      670.38     10.67 o
   5  10   2      302.08      315.61      7.02 o
   6  10   2      263.58      264.57      6.99 o
   7  10   2     1173.31     1021.88     12.92 o
   8  10   2      156.35      118.23      6.33 o
   9  10   2      232.09      295.90      8.92 o
  10  10   2      304.39      304.09     13.16 o
   0  11   2      859.84      884.62     13.71 o
   1  11   2      662.90      609.01     10.01 o
   2  11   2      260.55      232.20      7.49 o
   3  11   2     1034.67     1012.19     13.00 o
   4  11   2      937.43      822.55     11.52 o
   5  11   2      595.52      524.48      8.95 o
   6  11   2     1499.18     1615.16     15.20 o
   7  11   2      356.31      367.80      8.76 o
   8  11   2      286.18      293.06      8.84 o
   9  11   2      259.84      284.29      8.97 o
  10  11   2     2190.34     2041.80     26.02 o
  11  11   2     1178.25     1175.52     22.94 o
   0  12   2      755.98      607.19     11.77 o
   1  12   2      849.25     1006.33     13.93 o
   2  12   2     1269.48     1318.53     16.33 o
   3  12   2      676.37      876.88     13.38 o
   4  12   2      221.62      187.88      7.21 o
   5  12   2     1337.69     1389.85     16.31 o
   6  12   2      528.26      626.44     10.04 o
   7  12   2     1780.11     1471.91     17.87 o
   8  12   2      341.09      360.04     10.18 o
   9  12   2      250.60      254.28      8.98 o
  10  12   2       35.27       32.94      6.24 o
  11  12   2      306.75      271.08      9.71 o
  12  12   2      145.13      158.20     12.01 o
   0  13   2      158.08      174.64      7.89 o
   1  13   2      962.24      905.18     12.33 o
   2  13   2      240.05      255.89      8.78 o
   3  13   2      981.58      877.21     13.93 o
   4  13   2      907.72      875.39     13.36 o
   5  13   2      135.69      164.98      7.17 o
   6  13   2     3378.72     3728.78     30.97 o
   7  13   2      476.49      466.51     11.51 o
   8  13   2      119.22      113.64      8.75 o
   9  13   2     1079.73     1062.57     17.60 o
  10  13   2       78.87       80.74      7.75 o
  11  13   2      269.26      214.59     10.00 o
  12  13   2       54.32       67.80      8.36 o
  13  13   2      357.91      351.96     19.99 o
   0  14   2      903.84      954.84     17.28 o
   1  14   2       34.41       46.31      5.27 o
   2  14   2      586.84      520.97     11.65 o
   3  14   2      330.37      373.96     10.49 o
   4  14   2      556.68      529.84     11.99 o
   5  14   2      366.79      358.47     10.84 o
   6  14   2      432.17      514.29     11.98 o
   7  14   2      103.61       79.29      7.27 o
   8  14   2      565.95      586.25     14.04 o
   9  14   2       91.16      114.57      8.63 o
  10  14   2      158.69      124.82      9.03 o
  11  14   2      730.11      717.09     15.75 o
  12  14   2      272.52      228.37     12.32 o
  13  14   2       83.62       68.49     13.17 o
  14  14   2       34.56       23.93     11.55 o
   0  15   2       99.95      150.03     10.98 o
   1  15   2      701.89      678.17     12.40 o
   2  15   2       14.72       27.12      6.27 o
   3  15   2      207.81      241.37      9.54 o
   4  15   2      414.94      416.06     13.10 o
   5  15   2     1486.12     1420.35     27.11 o
   6  15   2     1365.43     1439.63     20.79 o
   7  15   2      339.85      350.53     12.29 o
   8  15   2      296.01      284.46     11.54 o
   9  15   2      169.85      180.38     10.57 o
  10  15   2      213.84      183.74     10.35 o
  11  15   2      750.02      750.04     19.75 o
  12  15   2      261.22      266.29     12.88 o
  13  15   2      199.06      193.15     12.14 o
  14  15   2       16.15       23.50      8.88 o
  15  15   2      534.47      518.69     35.07 o
   0  16   2       55.26       63.22     13.21 o
   1  16   2      482.55      421.93     15.20 o
   2  16   2       79.00       73.82      9.90 o
   3  16   2     1021.20      901.61     20.11 o
   4  16   2      271.13      302.59     13.82 o
   5  16   2      275.78      267.25     10.82 o
   6  16   2      299.03      283.65     11.10 o
   7  16   2     1350.92     1220.30     19.47 o
   8  16   2      744.51      680.10     15.39 o
   9  16   2        0.53        4.38      6.82 o
  10  16   2      348.36      313.50     12.59 o
  11  16   2       88.79      110.13      9.40 o
  12  16   2      145.26      162.94     11.30 o
  13  16   2      169.04      202.62     13.54 o
  14  16   2       79.60      103.22     11.86 o
  15  16   2       54.46       32.08     12.44 o
  16  16   2       38.81       17.12     17.17 o
   0  17   2     1041.76      934.06     29.15 o
   1  17   2      493.84      525.45     16.60 o
   2  17   2     1009.15     1060.93     19.65 o
   3  17   2      143.79      111.24     10.84 o
   4  17   2      222.49      168.12     11.86 o
   5  17   2       47.39       52.94      8.20 o
   6  17   2      581.40      599.97     23.91 o
   7  17   2      112.67      127.14      9.26 o
   8  17   2      141.59      144.48      9.76 o
   9  17   2       86.12       67.11      9.31 o
  10  17   2      244.87      228.17     13.46 o
  11  17   2       96.52       64.30      9.62 o
  12  17   2       77.06       81.25     11.92 o
  13  17   2       79.23       61.53     11.60 o
  14  17   2        0.50       20.16     10.95 o
  15  17   2       32.56       55.23     13.81 o
  16  17   2       71.40       60.64     13.82 o
  17  17   2      102.32       68.58     20.76 o
   0  18   2     1864.73     1660.94     59.28 o
   1  18   2      654.59      691.98     18.48 o
   2  18   2       78.49       75.40      9.92 o
   3  18   2      362.54      429.08     16.71 o
   4  18   2       27.07       31.07      8.22 o
   5  18   2      757.27      788.35     19.99 o
   6  18   2       64.52       52.32      9.49 o
   7  18   2       38.71       33.12      9.45 o
   8  18   2       22.41       44.66     11.03 o
   9  18   2      209.46      239.40     16.95 o
  10  18   2      105.50      123.70     12.98 o
  11  18   2        3.62       16.88     10.03 o
  12  18   2       27.12       32.79     10.88 o
  13  18   2       19.76       34.56     10.99 o
  14  18   2       83.21      118.40     13.81 o
  15  18   2        0.87        4.81     12.62 o
  16  18   2       18.56       22.44     13.52 o
  17  18   2       13.81       34.76     14.12 o
  18  18   2      275.56      278.90     30.71 o
   0  19   2        5.20       -1.51     12.04 o
   1  19   2      302.26      323.50     15.14 o
   2  19   2      138.56      125.12     13.08 o
   3  19   2      100.82      105.40     16.65 o
   4  19   2        3.94       17.84      9.73 o
   5  19   2      133.53      137.72     14.28 o
   6  19   2        0.61       -4.39      9.57 o
   7  19   2      345.48      416.77     21.41 o
   8  19   2       93.49      103.82     12.90 o
   9  19   2      185.79      197.45     15.44 o
  10  19   2      229.32      261.30     16.80 o
  11  19   2       30.05       23.16     10.71 o
  12  19   2       47.20       33.73     13.52 o
  13  19   2      137.19      179.68     20.41 o
  14  19   2       34.41       41.94     15.85 o
  15  19   2      137.88      159.74     21.06 o
  16  19   2      108.63      101.27     19.58 o
  17  19   2       96.52      124.99     18.03 o
  18  19   2       51.44       66.80     16.01 o
  19  19   2       29.63       82.07     26.26 o
   0  20   2       23.89       43.05     19.44 o
   1  20   2      101.91      101.52     15.42 o
   2  20   2      109.23      114.66     15.97 o
   3  20   2      187.08      141.44     18.39 o
   4  20   2      161.21      207.53     15.39 o
   5  20   2       23.62       15.44     10.35 o
   6  20   2      364.08      386.28     19.49 o
   7  20   2      136.52      106.89     15.71 o
   8  20   2       53.15       35.58     13.83 o
   9  20   2      166.51      174.51     15.40 o
  10  20   2       70.38       76.24     12.79 o
  11  20   2        8.88        4.07      8.39 o
  12  20   2       46.07       54.07     13.63 o
  13  20   2       46.58       42.02     15.32 o
  14  20   2       41.47       59.06     17.38 o
  15  20   2       29.59       53.27     17.64 o
  16  20   2       60.86       50.61     20.91 o
  17  20   2        9.03       48.73     27.02 o
  18  20   2       30.86       38.47     26.89 o
   0  21   2       35.06       49.53     20.23 o
   1  21   2      300.20      313.38     22.12 o
   2  21   2      120.35      156.82     17.76 o
   3  21   2      284.61      244.36     20.15 o
   4  21   2       59.04       47.54     14.51 o
   5  21   2       88.75       83.59     15.92 o
   6  21   2      103.89      116.54     16.74 o
   7  21   2       10.97       20.13     13.36 o
   8  21   2      160.77      126.35     15.95 o
   9  21   2      114.87      111.09     14.05 o
  10  21   2       65.05       84.98     15.17 o
  11  21   2        4.51       37.50     18.29 o
  12  21   2       82.42       68.57     14.95 o
  13  21   2        5.17       12.25     13.65 o
  14  21   2      116.21      150.95     21.41 o
  15  21   2       52.24       56.81     17.99 o
  16  21   2       38.40       65.75     18.71 o
  17  21   2       16.74       28.43     17.20 o
   0  22   2       49.25       60.45     26.49 o
   1  22   2       34.32       28.67     15.04 o
   2  22   2       82.07       57.31     23.20 o
   3  22   2        0.40       -7.40     14.26 o
   4  22   2      108.51       97.95     16.62 o
   5  22   2      167.29      154.94     18.45 o
   6  22   2      117.63      104.40     26.44 o
   7  22   2        7.37       16.65     14.00 o
   8  22   2       12.33       15.07     13.88 o
   9  22   2       73.81       73.01     16.85 o
  10  22   2      147.17      127.93     22.69 o
  11  22   2        5.34       26.40     18.01 o
  12  22   2        9.72       19.50      9.29 o
  13  22   2      192.42      187.84     29.79 o
  14  22   2       10.64       -3.95     21.29 o
  15  22   2      115.92       91.99     25.74 o
   0  23   2       29.72       19.90     21.27 o
   1  23   2       21.04        5.07     15.06 o
   2  23   2       92.39      140.50     18.86 o
   3  23   2       59.52       78.01     16.30 o
   4  23   2      281.21      267.77     22.62 o
   5  23   2        9.44       15.34     14.82 o
   6  23   2       10.66       -5.20     14.18 o
   7  23   2       34.70       41.32     16.42 o
   8  23   2       97.91       84.51     24.75 o
   9  23   2        0.64        7.02     21.61 o
  10  23   2       16.33        0.41     19.96 o
  11  23   2       44.49       53.31     39.65 o
  12  23   2       55.72       39.61     18.88 o
  13  23   2       21.99       26.32     23.53 o
  14  23   2       25.72       55.87     24.52 o
   0  24   2       12.80       -2.75     21.72 o
   1  24   2       25.90       18.19     16.30 o
   2  24   2        8.55        3.14     15.51 o
   3  24   2      255.00      255.83     22.86 o
   4  24   2       42.20       22.06     22.25 o
   5  24   2       26.76       25.56     16.24 o
   6  24   2      289.00      237.83     22.86 o
   7  24   2       85.48       93.98     18.79 o
   8  24   2      167.80      155.95     26.05 o
   9  24   2      127.27      150.79     29.61 o
  10  24   2       29.32       45.77     20.35 o
  11  24   2       28.38       16.80     20.28 o
  12  24   2       40.57       43.22     29.01 o
   0  25   2        6.08      -22.51     24.09 o
   1  25   2        6.43      -16.11     20.22 o
   2  25   2       54.49       64.04     18.18 o
   3  25   2      110.08      111.01     19.29 o
   4  25   2       43.58       62.36     17.89 o
   5  25   2      198.22      222.26     22.93 o
   6  25   2       10.53       27.24     21.85 o
   7  25   2       57.59       60.22     18.70 o
   8  25   2       32.49       10.21     19.10 o
   9  25   2        1.57       -9.64     17.56 o
  10  25   2        6.20        7.68     22.52 o
   0  26   2       12.14      -11.77     23.99 o
   1  26   2       16.69       26.79     18.26 o
   2  26   2       14.53       28.48     17.60 o
   3  26   2       92.98      136.38     21.80 o
   4  26   2       12.88      -17.68     17.68 o
   5  26   2        0.49      -16.11     16.11 o
   6  26   2       27.37        8.20     17.52 o
   7  26   2       13.94      -17.18     18.12 o
   0  27   2       99.21       52.81     28.94 o
   1  27   2       14.96        2.87     18.83 o
   2  27   2       20.75       18.24     18.20 o
   3  27   2       58.43       38.23     24.61 o
   0   1   3     2303.76     1830.27     16.51 o
   0   2   3    24200.36    23968.03    193.08 o
   1   2   3     2405.10     2554.63     16.49 o
   0   3   3     6306.16     5833.52     48.50 o
   1   3   3     5126.18     5088.10     30.27 o
   2   3   3      136.65      152.99      4.12 o
   0   4   3    12675.58    13051.58    104.23 o
   1   4   3     3285.82     3155.12     20.34 o
   2   4   3     1960.56     1929.01     13.01 o
   3   4   3     3175.00     2991.38     19.91 o
   0   5   3     7532.20     7368.17     67.86 o
   1   5   3      625.22      699.53      7.48 o
   2   5   3     1733.25     1732.38     13.07 o
   3   5   3       98.35       83.00      3.79 o
   4   5   3      309.87      279.90      5.50 o
   0   6   3      474.75      437.18      9.79 o
   1   6   3     9576.91    10059.97     58.97 o
   2   6   3     4092.84     3953.60     29.03 o
   3   6   3      320.52      365.44      6.50 o
   4   6   3     3256.39     3321.96     23.54 o
   5   6   3     2031.60     2081.17     17.51 o
   0   7   3      775.25      756.83     12.38 o
   1   7   3     3061.73     3280.34     28.11 o
   2   7   3      629.43      756.08     10.37 o
   3   7   3       56.37       48.52      3.57 o
   4   7   3     1109.39     1020.72     10.75 o
   5   7   3     3504.27     3666.54     27.53 o
   6   7   3      759.60      813.96      9.85 o
   0   8   3     1284.80     1781.19     20.14 o
   1   8   3     7365.11     8129.43     61.52 o
   2   8   3      561.46      545.80      9.41 o
   3   8   3      131.35      175.02      6.68 o
   4   8   3     1307.21     1408.69     13.43 o
   5   8   3     2603.03     2621.19     20.48 o
   6   8   3       49.01       60.57      4.11 o
   7   8   3      276.47      309.57      7.62 o
   0   9   3      495.77      441.15      8.61 o
   1   9   3      219.94      263.82      6.06 o
   2   9   3     1722.94     1632.53     17.19 o
   3   9   3     2730.08     2897.93     27.23 o
   4   9   3      801.15      872.33     11.60 o
   5   9   3     3590.22     3609.25     27.87 o
   6   9   3     1996.10     2118.27     19.18 o
   7   9   3     3240.76     3492.31     39.98 o
   8   9   3      134.52      157.13      6.10 o
   0  10   3     9409.09     9395.64     79.66 o
   1  10   3      350.59      332.04      9.56 o
   2  10   3     2026.80     1735.01     17.97 o
   3  10   3     1365.85     1187.08     16.61 o
   4  10   3     2988.06     2995.39     28.72 o
   5  10   3      673.61      575.78      9.24 o
   6  10   3     1102.43     1132.66     13.21 o
   7  10   3      164.25      158.08      6.01 o
   8  10   3      460.99      480.24      9.83 o
   9  10   3        6.82        6.10      4.87 o
   0  11   3      852.30      804.62     20.58 o
   1  11   3       59.21       58.57      5.35 o
   2  11   3      885.25      962.51     14.12 o
   3  11   3     1284.15     1154.90     14.85 o
   4  11   3     1155.01     1254.11     16.95 o
   5  11   3     1051.23     1095.47     12.77 o
   6  11   3      177.67      153.24      6.09 o
   7  11   3      694.50      761.00     11.14 o
   8  11   3      226.68      200.72      7.42 o
   9  11   3      162.21      176.09      7.70 o
  10  11   3      157.15      189.32      8.29 o
   0  12   3     1617.66     1743.69     20.90 o
   1  12   3       19.54       35.46      3.65 o
   2  12   3      541.73      550.22     10.46 o
   3  12   3      811.26      932.42     14.28 o
   4  12   3      442.17      413.25     11.52 o
   5  12   3     1367.33     1506.74     19.73 o
   6  12   3      152.35      225.54      8.30 o
   7  12   3      152.57      129.53      7.74 o
   8  12   3      252.63      306.39     10.41 o
   9  12   3      277.98      240.42     10.44 o
  10  12   3      287.39      231.98      9.99 o
  11  12   3       71.24       66.46      7.47 o
   0  13   3       15.64       45.32      6.32 o
   1  13   3      169.13      197.57      7.70 o
   2  13   3      207.15      196.48      7.87 o
   3  13   3      402.22      427.78     10.83 o
   4  13   3     2262.44     2092.11     22.91 o
   5  13   3        8.06       13.07      6.67 o
   6  13   3      186.40      195.73      9.94 o
   7  13   3     1212.31     1072.60     16.57 o
   8  13   3      306.95      348.85     11.30 o
   9  13   3       77.40       80.48      8.28 o
  10  13   3      308.59      306.04     11.21 o
  11  13   3      155.93      179.73     10.57 o
  12  13   3      195.91      175.01     10.52 o
   0  14   3      242.58      303.03     11.99 o
   1  14   3      512.62      577.27     10.87 o
   2  14   3      335.21      372.37     11.59 o
   3  14   3       93.59       81.85      7.78 o
   4  14   3      146.79      176.22     10.17 o
   5  14   3     1170.57     1112.35     19.12 o
   6  14   3      372.69      416.11     13.38 o
   7  14   3      347.70      342.00     14.73 o
   8  14   3       96.43       94.75      8.28 o
   9  14   3      478.48      426.82     12.58 o
  10  14   3      227.64      229.70     10.02 o
  11  14   3      753.82      681.57     16.32 o
  12  14   3      574.32      573.52     18.53 o
  13  14   3       18.75       13.65      7.98 o
   0  15   3      125.79      114.40     12.54 o
   1  15   3      469.17      393.58     13.56 o
   2  15   3      777.53      826.15     28.34 o
   3  15   3      455.17      451.48     15.65 o
   4  15   3      684.51      635.31     20.29 o
   5  15   3       18.63       39.36      7.59 o
   6  15   3      150.89      166.02      9.56 o
   7  15   3      319.18      370.91     15.96 o
   8  15   3      400.38      426.89     13.18 o
   9  15   3       17.13       16.53      7.12 o
  10  15   3      620.53      677.53     16.75 o
  11  15   3      558.29      569.82     17.50 o
  12  15   3       85.15      102.46     10.26 o
  13  15   3       53.21       66.12      9.03 o
  14  15   3       52.03       53.17      9.30 o
   0  16   3      229.33      211.78     17.84 o
   1  16   3      527.08      454.51     14.54 o
   2  16   3      250.54      183.15     12.06 o
   3  16   3      924.26      804.56     20.43 o
   4  16   3      826.89      771.94     19.03 o
   5  16   3      797.36      709.73     18.20 o
   6  16   3      358.67      313.47     13.13 o
   7  16   3      229.39      240.74     11.06 o
   8  16   3       92.24       96.74      8.80 o
   9  16   3      361.82      382.23     13.26 o
  10  16   3      435.96      442.44     13.91 o
  11  16   3      144.42      106.53     10.10 o
  12  16   3      271.53      255.57     14.29 o
  13  16   3      316.33      350.05     15.22 o
  14  16   3        5.45        9.89      8.83 o
  15  16   3       68.78       69.80     10.59 o
   0  17   3       48.92       35.66     12.75 o
   1  17   3     1551.55     1666.18     25.36 o
   2  17   3      218.83      248.74     12.29 o
   3  17   3      110.41      111.04     13.21 o
   4  17   3      181.65      202.31     12.75 o
   5  17   3      134.93      140.35     13.42 o
   6  17   3      250.00      263.76     12.67 o
   7  17   3       69.67       79.35      9.35 o
   8  17   3      200.07      174.29     11.42 o
   9  17   3       21.51       39.51      8.88 o
  10  17   3       89.37      110.66     10.64 o
  11  17   3       26.56       26.57      9.35 o
  12  17   3      169.51      134.06     12.51 o
  13  17   3      108.94      109.94     13.75 o
  14  17   3       58.78       69.94     11.84 o
  15  17   3      101.17      112.54     13.56 o
  16  17   3       84.86       97.05     15.20 o
   0  18   3       78.16       98.74     14.85 o
   1  18   3       17.32       26.08      8.87 o
   2  18   3      538.00      532.57     19.37 o
   3  18   3      187.89      182.72     12.89 o
   4  18   3      602.66      592.80     18.21 o
   5  18   3      302.44      247.13     14.18 o
   6  18   3      239.05      245.41     12.73 o
   7  18   3      139.55      157.28     11.99 o
   8  18   3      129.78      127.39     10.99 o
   9  18   3      319.92      296.63     15.59 o
  10  18   3       41.81       32.36     12.69 o
  11  18   3       49.92       29.03     11.83 o
  12  18   3       48.21       42.41     12.54 o
  13  18   3      187.18      178.28     17.03 o
  14  18   3        3.04        1.61     11.96 o
  15  18   3       98.89      106.37     14.05 o
  16  18   3       74.27       71.96     14.81 o
  17  18   3       28.80       27.11     14.13 o
   0  19   3       29.09       26.23     13.20 o
   1  19   3      343.72      339.86     15.51 o
   2  19   3      313.47      292.85     14.86 o
   3  19   3        1.12       14.60      8.43 o
   4  19   3      229.10      206.08     13.92 o
   5  19   3       91.53       95.05     11.04 o
   6  19   3      149.32      156.65     13.53 o
   7  19   3        0.15        5.47      9.64 o
   8  19   3      475.67      434.05     20.17 o
   9  19   3       27.36       29.22     10.76 o
  10  19   3      237.78      271.33     19.56 o
  11  19   3        2.56        2.57     11.41 o
  12  19   3       12.33        8.90      6.41 o
  13  19   3      185.05      191.40     18.23 o
  14  19   3       96.59       92.95     15.66 o
  15  19   3       43.26       17.89     15.26 o
  16  19   3        8.51       12.90     15.78 o
  17  19   3       20.24       -3.82     15.51 o
  18  19   3       72.50       73.47     19.13 o
   0  20   3      143.18      134.60     23.32 o
   1  20   3      278.16      226.95     16.05 o
   2  20   3      126.15      118.53     13.57 o
   3  20   3      140.27      143.22     13.85 o
   4  20   3      108.23       94.47     12.91 o
   5  20   3       93.87      119.68     16.62 o
   6  20   3       91.73      107.72     12.88 o
   7  20   3      338.24      341.93     18.91 o
   8  20   3      101.66      137.73     19.72 o
   9  20   3      272.71      284.25     18.05 o
  10  20   3        2.36       23.63     12.22 o
  11  20   3       57.90       98.57     15.58 o
  12  20   3      124.45      139.98     18.90 o
  13  20   3      206.40      251.30     20.69 o
  14  20   3       61.05       70.74     15.61 o
  15  20   3       21.09       77.66     18.16 o
  16  20   3       26.46       25.61     16.90 o
  17  20   3      102.59      110.17     25.93 o
  18  20   3       29.31       55.18     19.03 o
   0  21   3      252.36      245.57     28.82 o
   1  21   3      191.41      216.26     19.49 o
   2  21   3      248.22      261.47     20.61 o
   3  21   3      216.51      181.69     18.25 o
   4  21   3       29.80       24.75     14.09 o
   5  21   3      123.78      133.04     16.07 o
   6  21   3        8.81       28.09     11.25 o
   7  21   3       26.03       36.76     10.49 o
   8  21   3      110.42       99.42     13.60 o
   9  21   3      264.08      288.81     26.38 o
  10  21   3       22.60       42.07     14.11 o
  11  21   3       32.67       42.88     14.34 o
  12  21   3       29.98       48.64     16.52 o
  13  21   3        2.86       32.43     12.80 o
  14  21   3      116.95      134.72     20.01 o
  15  21   3       19.69       32.72     16.91 o
  16  21   3       60.49       87.45     19.50 o
   0  22   3      113.26      141.77     25.46 o
   1  22   3      122.45      140.39     18.41 o
   2  22   3      182.92      181.02     19.46 o
   3  22   3       47.54       35.72     15.27 o
   4  22   3       94.34       87.06     16.18 o
   5  22   3        8.31       15.28     14.18 o
   6  22   3       89.99       92.78     16.72 o
   7  22   3      256.85      280.56     25.60 o
   8  22   3      223.63      231.92     20.70 o
   9  22   3        0.18        2.13     16.60 o
  10  22   3      155.96      191.00     19.52 o
  11  22   3       22.10       25.40     21.85 o
  12  22   3      151.06      164.06     19.07 o
  13  22   3       30.67       30.22      9.97 o
  14  22   3       35.40       89.18     20.87 o
  15  22   3       23.12       60.08     19.19 o
   0  23   3       50.77       68.03     26.78 o
   1  23   3       31.75       14.15     14.86 o
   2  23   3        2.52       -5.55     14.72 o
   3  23   3       29.41       28.68     15.06 o
   4  23   3      117.91      123.37     23.31 o
   5  23   3       11.44       13.32     14.66 o
   6  23   3       23.48       22.01     15.32 o
   7  23   3      147.94      163.12     20.01 o
   8  23   3        1.06        1.20     13.13 o
   9  23   3      116.43      101.69     21.90 o
  10  23   3       62.44       40.44     22.11 o
  11  23   3       61.70       85.41     23.97 o
  12  23   3       17.99       26.92     19.04 o
  13  23   3       35.38       57.45     20.10 o
  14  23   3       32.96       36.47     30.35 o
   0  24   3      150.32      196.59     29.53 o
   1  24   3       30.73       16.30     15.63 o
   2  24   3       23.20        2.90     14.84 o
   3  24   3      345.73      318.15     24.45 o
   4  24   3       80.23       42.83     16.85 o
   5  24   3       79.30       43.05     17.16 o
   6  24   3      101.11      115.96     19.46 o
   7  24   3       16.15       23.75     16.46 o
   8  24   3      116.06       87.13     26.51 o
   9  24   3      110.81      112.91     22.93 o
  10  24   3      157.99      154.07     24.13 o
  11  24   3        7.28       -3.44     18.61 o
  12  24   3       78.72       78.15     21.95 o
   0  25   3      597.30      557.94     44.07 o
   1  25   3       21.22       25.51     17.12 o
   2  25   3      112.68      103.07     19.32 o
   3  25   3       39.80       23.37     16.78 o
   4  25   3       30.98       60.02     18.37 o
   5  25   3       21.05        0.40     16.00 o
   6  25   3      239.13      179.38     22.07 o
   7  25   3      167.24      201.34     22.80 o
   8  25   3       12.29       17.36     18.91 o
   9  25   3      164.07      165.45     39.30 o
  10  25   3       81.09       61.81     21.81 o
   0  26   3        7.38       17.37     25.06 o
   1  26   3       99.09      111.21     24.48 o
   2  26   3       85.19      101.77     20.25 o
   3  26   3       54.07       86.61     19.48 o
   4  26   3       56.08       79.34     19.78 o
   5  26   3      118.49       97.79     20.80 o
   6  26   3      148.94      158.80     30.81 o
   7  26   3       51.99       72.22     22.00 o
   0   0   4     6652.89     6724.51     97.22 o
   0   1   4      415.10      490.70      9.91 o
   1   1   4     8699.39     8317.63     63.52 o
   0   2   4      793.25      751.04     10.15 o
   1   2   4       16.81       15.99      2.26 o
   2   2   4     1017.77     1146.51     12.91 o
   0   3   4     1707.38     1690.25     17.87 o
   1   3   4      286.46      254.34      5.20 o
   2   3   4     1565.96     1471.92     11.69 o
   3   3   4     6056.12     5677.63     48.87 o
   0   4   4      574.82      613.40     12.27 o
   1   4   4     1796.26     1800.01     12.97 o
   2   4   4     2915.53     2911.46     20.72 o
   3   4   4     4206.50     4200.25     26.99 o
   4   4   4     6021.10     6127.38     58.35 o
   0   5   4     2679.13     2729.62     25.98 o
   1   5   4     2526.60     2678.45     18.54 o
   2   5   4     6124.99     6426.79     41.18 o
   3   5   4     1353.09     1510.13     13.05 o
   4   5   4     2047.25     1931.96     16.39 o
   5   5   4     3826.31     3853.63     40.00 o
   0   6   4     4014.26     4470.35     45.22 o
   1   6   4     4028.88     4305.55     29.46 o
   2   6   4     3202.71     3314.02     25.06 o
   3   6   4      334.90      333.44      6.11 o
   4   6   4     2107.48     2146.99     16.82 o
   5   6   4      132.63      129.74      4.87 o
   6   6   4     1983.25     1979.26     24.96 o
   0   7   4       44.38       43.25      4.60 o
   1   7   4      851.32      971.98     11.43 o
   2   7   4     3505.60     4085.66     30.26 o
   3   7   4     1485.70     1550.00     15.12 o
   4   7   4     3109.20     3161.51     24.53 o
   5   7   4      256.34      274.45      7.55 o
   6   7   4     5053.47     5362.99     38.11 o
   7   7   4     1413.98     1441.52     20.69 o
   0   8   4       67.58       63.68     15.35 o
   1   8   4     4156.83     4238.58     35.98 o
   2   8   4     2870.08     3117.70     24.78 o
   3   8   4       14.78       33.03      4.16 o
   4   8   4     1767.88     1854.99     16.70 o
   5   8   4      268.90      247.33      6.87 o
   6   8   4     1972.70     1909.81     16.08 o
   7   8   4      372.31      364.83      7.65 o
   8   8   4      172.22      221.03     10.08 o
   0   9   4       14.03       50.27      7.27 o
   1   9   4     1817.59     1779.50     19.23 o
   2   9   4      411.62      390.26      7.73 o
   3   9   4     1386.07     1458.93     15.91 o
   4   9   4      845.33      893.48     10.79 o
   5   9   4      150.40      156.41      6.11 o
   6   9   4      447.91      377.28      7.76 o
   7   9   4     1194.72     1211.84     13.89 o
   8   9   4       81.05       71.72      5.11 o
   9   9   4      973.95     1097.91     22.51 o
   0  10   4     1848.48     2168.13     33.14 o
   1  10   4      125.79      128.27      5.17 o
   2  10   4       65.93       84.12      5.57 o
   3  10   4      818.25      951.67     14.13 o
   4  10   4     1914.33     2007.76     22.17 o
   5  10   4     1111.59     1133.90     14.21 o
   6  10   4       63.19       66.20      4.51 o
   7  10   4     2279.09     2225.59     20.68 o
   8  10   4      617.91      581.61     10.10 o
   9  10   4     1420.01     1428.06     21.29 o
  10  10   4     1952.66     1875.35     28.64 o
   0  11   4      287.77      371.86     14.81 o
   1  11   4      540.89      463.93      9.74 o
   2  11   4      184.33      241.68      9.13 o
   3  11   4      698.08      690.94     12.56 o
   4  11   4      141.04      134.76      7.51 o
   5  11   4      422.59      495.45     11.81 o
   6  11   4     1565.65     1625.40     18.47 o
   7  11   4       52.96       58.55      6.98 o
   8  11   4     1126.48     1113.62     17.02 o
   9  11   4     1036.33      975.63     19.64 o
  10  11   4      958.73      854.06     15.15 o
  11  11   4      134.42      153.92     13.88 o
   0  12   4       92.49       98.47     10.37 o
   1  12   4       71.68       92.81      4.99 o
   2  12   4       68.41       61.88      6.34 o
   3  12   4      314.15      346.44     10.84 o
   4  12   4      198.93      245.50     12.60 o
   5  12   4     1014.95      882.36     16.60 o
   6  12   4      739.73      636.27     13.92 o
   7  12   4     1412.59     1302.02     21.53 o
   8  12   4      170.27      145.04      8.39 o
   9  12   4        7.65        4.14      6.29 o
  10  12   4     1016.65     1045.30     24.26 o
  11  12   4      468.95      467.80     14.27 o
  12  12   4      471.63      375.23     24.64 o
   0  13   4      795.90      762.15     21.10 o
   1  13   4     1086.96     1131.40     15.78 o
   2  13   4      473.67      481.77     16.85 o
   3  13   4      631.00      586.18     13.39 o
   4  13   4      296.93      331.60     11.62 o
   5  13   4      237.32      242.75     10.17 o
   6  13   4      294.16      333.49     11.53 o
   7  13   4      826.00      872.55     16.62 o
   8  13   4      430.69      459.09     12.48 o
   9  13   4      127.42      138.03      8.86 o
  10  13   4     1504.13     1440.19     23.55 o
  11  13   4      176.54      229.46     11.36 o
  12  13   4        4.19        9.07      8.12 o
  13  13   4       24.73       26.67     11.91 o
   0  14   4      292.20      290.48     16.07 o
   1  14   4      327.44      349.43     13.69 o
   2  14   4      233.83      257.47     12.66 o
   3  14   4      137.27      115.56     11.02 o
   4  14   4      727.89      767.40     18.28 o
   5  14   4      123.61      150.39      9.88 o
   6  14   4       71.74       66.38      8.24 o
   7  14   4      131.31       85.95     11.78 o
   8  14   4     1140.28     1076.54     20.99 o
   9  14   4      560.61      581.55     13.90 o
  10  14   4      794.62      799.84     18.10 o
  11  14   4        3.40        6.20      8.16 o
  12  14   4      177.57      156.44     10.80 o
  13  14   4      225.18      205.56     11.78 o
  14  14   4       66.76       40.93     12.35 o
   0  15   4     1365.99     1190.19     27.77 o
   1  15   4      360.23      337.10     16.23 o
   2  15   4      223.79      223.90     12.64 o
   3  15   4      204.08      257.76     14.17 o
   4  15   4      374.38      419.62     15.89 o
   5  15   4      389.28      392.43     15.20 o
   6  15   4       97.90      113.50     11.00 o
   7  15   4      183.92      176.50     10.96 o
   8  15   4      959.81      930.53     17.78 o
   9  15   4      495.03      479.06     13.52 o
  10  15   4       11.31       30.49      7.86 o
  11  15   4       64.54       64.54      7.65 o
  12  15   4      442.63      433.93     15.06 o
  13  15   4       60.81       44.99      9.02 o
  14  15   4      344.71      330.63     14.44 o
  15  15   4      645.30      607.82     24.63 o
   0  16   4      881.04      803.51     24.13 o
   1  16   4      125.90      123.18     10.12 o
   2  16   4      339.96      310.42     13.16 o
   3  16   4       91.41       79.17     10.25 o
   4  16   4      302.13      336.61     16.01 o
   5  16   4       55.57       37.83      9.23 o
   6  16   4      258.23      234.31     13.23 o
   7  16   4      190.50      134.78     10.30 o
   8  16   4      396.56      409.86     14.95 o
   9  16   4        8.98        5.08      7.91 o
  10  16   4       58.69       75.16      9.49 o
  11  16   4       10.26       15.07      8.40 o
  12  16   4       30.81       35.70      8.83 o
  13  16   4       44.22       56.45      9.62 o
  14  16   4      287.58      234.30     13.31 o
  15  16   4       25.25        9.95      8.75 o
  16  16   4      286.14      254.38     20.29 o
   0  17   4     1779.10     1742.77     67.74 o
   1  17   4     1341.35     1176.48     21.54 o
   2  17   4       68.89       85.82      9.51 o
   3  17   4      152.70      162.70     12.78 o
   4  17   4      390.42      412.04     17.69 o
   5  17   4       81.83       84.64     12.16 o
   6  17   4      177.15      192.61     12.93 o
   7  17   4      284.78      298.74     13.76 o
   8  17   4       64.06       95.88     14.36 o
   9  17   4      467.41      448.67     16.19 o
  10  17   4       40.09       58.63     10.80 o
  11  17   4        3.17        4.26      9.00 o
  12  17   4      118.72      104.09     13.47 o
  13  17   4      241.60      258.64     15.58 o
  14  17   4       11.90        9.66     10.07 o
  15  17   4       83.56       90.81     12.76 o
  16  17   4       90.76       77.64     13.20 o
  17  17   4      120.46       92.22     22.73 o
   0  18   4       20.50       10.45     11.96 o
   1  18   4       54.03       80.05      9.69 o
   2  18   4      335.63      286.26     13.46 o
   3  18   4      144.52      153.91     14.26 o
   4  18   4      329.33      301.57     15.16 o
   5  18   4       54.83       62.45     10.25 o
   6  18   4      118.69      119.23     11.81 o
   7  18   4      118.42      125.76     14.12 o
   8  18   4      247.04      225.20     13.08 o
   9  18   4      118.24       87.82     13.07 o
  10  18   4        1.14       18.26      9.80 o
  11  18   4       50.33       61.41     11.13 o
  12  18   4       95.59       91.29     13.55 o
  13  18   4       34.29       38.22     13.39 o
  14  18   4       38.88       35.47     13.41 o
  15  18   4       67.84       59.12     14.62 o
  16  18   4       72.89       86.98     17.92 o
  17  18   4       67.77      101.26     19.03 o
  18  18   4      182.54      191.14     38.27 o
   0  19   4      401.47      417.67     41.43 o
   1  19   4       73.82       81.69     10.94 o
   2  19   4       12.31       11.19      8.45 o
   3  19   4       79.83       84.59     13.92 o
   4  19   4       84.70       87.21     11.44 o
   5  19   4      104.35      108.29     12.96 o
   6  19   4        4.01       26.04      8.82 o
   7  19   4      221.06      256.36     13.83 o
   8  19   4       78.57       63.52     11.13 o
   9  19   4       72.96      109.71     13.68 o
  10  19   4      197.82      222.07     18.93 o
  11  19   4       24.06       24.81     13.02 o
  12  19   4       96.09      124.29     15.94 o
  13  19   4       10.24       13.97     26.31 o
  14  19   4       38.73       34.02     13.65 o
  15  19   4       23.82       39.23     14.27 o
  16  19   4        7.46       20.74     21.44 o
  17  19   4      172.26      202.01     23.15 o
  18  19   4       47.77       74.05     22.70 o
   0  20   4       95.53       71.55     15.87 o
   1  20   4       38.22       42.45     16.11 o
   2  20   4       51.87       43.61     10.39 o
   3  20   4       79.68       66.49     10.22 o
   4  20   4      204.14      182.54     13.82 o
   5  20   4      237.68      254.03     27.18 o
   6  20   4       61.34       61.62     12.21 o
   7  20   4       38.57       30.46     10.96 o
   8  20   4      102.87       77.27     12.88 o
   9  20   4      272.69      215.32     18.63 o
  10  20   4       41.10       54.90     14.11 o
  11  20   4       37.24       57.47     24.18 o
  12  20   4       25.59       17.89     13.64 o
  13  20   4       15.02       24.85     17.91 o
  14  20   4       96.56      130.98     17.72 o
  15  20   4       86.62      110.54     17.29 o
  16  20   4       94.24       79.46     19.51 o
  17  20   4       66.59      100.87     20.35 o
   0  21   4        8.31       11.95     26.79 o
   1  21   4       44.85       54.51     14.71 o
   2  21   4      177.14      223.43     19.80 o
   3  21   4      136.32      139.41     21.53 o
   4  21   4      125.50      100.53     16.24 o
   5  21   4       11.41        5.30     10.70 o
   6  21   4      147.80      190.55     17.73 o
   7  21   4      233.62      230.43     17.38 o
   8  21   4        7.15       24.74     13.25 o
   9  21   4       63.58       88.97     16.58 o
  10  21   4       30.76       15.55     15.54 o
  11  21   4       46.64       50.39     15.30 o
  12  21   4      142.78      133.83     21.83 o
  13  21   4       40.06       44.73     18.87 o
  14  21   4      101.05       83.56     19.33 o
  15  21   4       50.13       47.67     17.84 o
  16  21   4       22.45       23.89     17.20 o
   0  22   4       26.75       49.92     35.00 o
   1  22   4      134.04      129.20     17.46 o
   2  22   4       20.45        7.33     13.67 o
   3  22   4       62.68       51.17     15.42 o
   4  22   4       14.14       25.04     14.59 o
   5  22   4      178.62      186.44     19.63 o
   6  22   4       22.87       13.76     10.62 o
   7  22   4       49.67       74.87     21.56 o
   8  22   4       12.57        8.06     15.70 o
   9  22   4       22.91       30.87     15.38 o
  10  22   4        8.28       15.31     14.61 o
  11  22   4        7.10       26.66     14.09 o
  12  22   4       37.57       38.30     15.20 o
  13  22   4       43.40       65.02     15.98 o
  14  22   4        8.30       26.93      9.42 o
  15  22   4       84.64       77.73     18.90 o
   0  23   4      210.20      228.41     52.94 o
   1  23   4        7.94        1.81     13.67 o
   2  23   4       72.06       75.57     16.84 o
   3  23   4       52.05       71.10     19.55 o
   4  23   4       54.15       75.97     19.49 o
   5  23   4       28.66       24.77     15.60 o
   6  23   4       95.06       56.72     16.69 o
   7  23   4        8.85       34.55     14.17 o
   8  23   4        1.34        1.48     17.19 o
   9  23   4        5.17      -18.54     18.54 o
  10  23   4      239.59      226.69     26.28 o
  11  23   4       43.22       61.16     18.49 o
  12  23   4       12.53       35.74     15.19 o
  13  23   4       67.10       93.29     16.93 o
   0  24   4       99.88      124.71     34.11 o
   1  24   4       23.99        6.01     15.79 o
   2  24   4       62.12       56.23     17.20 o
   3  24   4       23.46       24.11     16.23 o
   4  24   4       57.18       91.90     18.78 o
   5  24   4        4.33        3.06     15.47 o
   6  24   4      109.53      123.99     19.88 o
   7  24   4       82.18       20.98     32.66 o
   8  24   4       48.99       54.58     20.19 o
   9  24   4      157.68      151.17     24.44 o
  10  24   4       10.88       -5.11     18.90 o
  11  24   4       50.40       45.72     20.85 o
   0  25   4       21.73       37.74     24.15 o
   1  25   4       14.36       32.23     17.02 o
   2  25   4      106.91       85.36     18.08 o
   3  25   4       28.38        2.48     16.62 o
   4  25   4        2.49      -13.66     15.71 o
   5  25   4        4.21      -15.06     15.06 o
   6  25   4       30.34       24.16     17.19 o
   7  25   4       28.03       26.87     28.71 o
   8  25   4       13.22       23.93     20.19 o
   9  25   4       79.75       83.23     22.99 o
   0  26   4      141.62      133.99     30.28 o
   1  26   4      138.56      153.10     21.77 o
   2  26   4       14.51       -6.09     17.30 o
   3  26   4        2.55       10.33     20.91 o
   4  26   4       39.15       30.47     17.75 o
   5  26   4        6.96      -18.10     18.10 o
   6  26   4        5.43       30.79     21.49 o
   0   1   5     1642.94     1519.74     16.41 o
   0   2   5      451.98      470.43      8.24 o
   1   2   5     2885.65     2846.39     18.35 o
   0   3   5      280.46      306.69      7.37 o
   1   3   5      152.35      175.93      4.00 o
   2   3   5     3126.83     3333.17     31.62 o
   0   4   5     2452.61     2637.61     28.22 o
   1   4   5       99.39       91.46      3.34 o
   2   4   5     1311.90     1242.63     11.45 o
   3   4   5     1496.80     1541.29     14.27 o
   0   5   5     3716.05     4234.38     38.64 o
   1   5   5      223.97      212.61      6.16 o
   2   5   5     6782.33     6799.30     45.33 o
   3   5   5      137.25      114.06      4.59 o
   4   5   5      830.22      837.14     10.09 o
   0   6   5     3403.16     4075.89     42.89 o
   1   6   5     7690.21     8276.93     54.64 o
   2   6   5     4381.57     4553.75     30.95 o
   3   6   5     3068.44     2998.97     22.43 o
   4   6   5     1594.44     1791.56     17.04 o
   5   6   5     2691.55     2891.31     25.14 o
   0   7   5      141.36      126.40      6.21 o
   1   7   5       50.75       61.72      3.66 o
   2   7   5     3218.63     3239.30     25.55 o
   3   7   5       79.55       72.36      4.79 o
   4   7   5     1248.61     1291.86     12.61 o
   5   7   5      768.35      810.29     10.08 o
   6   7   5      461.27      415.29      8.46 o
   0   8   5     2410.15     2105.09     28.30 o
   1   8   5     1250.95     1247.03     13.92 o
   2   8   5      512.42      589.55      9.39 o
   3   8   5      737.28      892.18     11.41 o
   4   8   5      293.69      308.58      6.70 o
   5   8   5       86.91      154.68      5.71 o
   6   8   5      654.40      643.94     10.10 o
   7   8   5       47.96       71.60      5.01 o
   0   9   5     2902.63     3598.58     46.90 o
   1   9   5       43.13       38.25      4.31 o
   2   9   5      774.40      906.55     11.22 o
   3   9   5      129.33      114.00      6.66 o
   4   9   5       68.37       92.38      5.68 o
   5   9   5      642.54      665.64      9.97 o
   6   9   5      275.78      308.58     11.97 o
   7   9   5      468.00      397.88      8.67 o
   8   9   5      310.61      366.39      9.02 o
   0  10   5      173.06      192.76     11.81 o
   1  10   5      227.16      256.28      7.75 o
   2  10   5       61.48       80.81      4.64 o
   3  10   5      433.00      401.39      8.66 o
   4  10   5      532.76      566.56     10.81 o
   5  10   5      462.20      442.88      8.40 o
   6  10   5       71.01       97.06      5.97 o
   7  10   5       87.87      134.27      6.95 o
   8  10   5      234.20      240.14      9.82 o
   9  10   5      128.45      136.61      8.51 o
   0  11   5      839.06      805.32     20.10 o
   1  11   5      952.13     1039.81     14.74 o
   2  11   5      329.81      317.83      7.83 o
   3  11   5      115.33      137.14      7.02 o
   4  11   5      786.66      776.05     12.76 o
   5  11   5      482.60      517.49     14.48 o
   6  11   5      816.88      714.92     14.14 o
   7  11   5      243.19      199.79      9.44 o
   8  11   5      140.23      136.39      8.65 o
   9  11   5     1104.13     1066.62     17.58 o
  10  11   5      413.04      394.78     13.06 o
   0  12   5     1339.26     1387.99     27.88 o
   1  12   5      743.96      749.48     16.87 o
   2  12   5      415.15      417.80     12.13 o
   3  12   5      335.90      317.46     10.51 o
   4  12   5      574.63      572.64     12.73 o
   5  12   5      104.79      109.52      7.96 o
   6  12   5      509.11      516.77     13.06 o
   7  12   5      540.92      542.24     13.52 o
   8  12   5     1360.89     1336.84     20.20 o
   9  12   5     2781.81     2507.79     27.32 o
  10  12   5      239.91      241.99     11.51 o
  11  12   5      333.04      303.86     15.32 o
   0  13   5       84.77      135.76     12.24 o
   1  13   5     1515.17     1397.44     20.29 o
   2  13   5      250.13      199.26     10.87 o
   3  13   5      557.40      560.25     15.72 o
   4  13   5       60.42       73.32      8.64 o
   5  13   5      599.47      555.49     13.54 o
   6  13   5       55.20       47.86      7.53 o
   7  13   5      335.05      330.63     12.96 o
   8  13   5      177.00      189.85     10.41 o
   9  13   5     1113.58     1223.69     18.77 o
  10  13   5      468.80      440.51     14.16 o
  11  13   5     1317.82     1136.35     36.18 o
  12  13   5      478.18      455.14     14.87 o
   0  14   5       55.12       53.47     11.11 o
   1  14   5      230.22      251.87     11.00 o
   2  14   5      129.60      156.79     14.38 o
   3  14   5      750.78      727.88     18.25 o
   4  14   5      563.53      488.01     15.97 o
   5  14   5     1079.57      944.41     20.16 o
   6  14   5      440.97      419.49     14.53 o
   7  14   5      902.51      837.21     16.84 o
   8  14   5      176.83      197.02      9.93 o
   9  14   5       74.36       70.39      8.52 o
  10  14   5      561.91      524.71     14.95 o
  11  14   5      504.42      522.74     15.41 o
  12  14   5       20.49        7.73      8.55 o
  13  14   5       63.74       79.87      9.87 o
   0  15   5      172.72      235.99     16.06 o
   1  15   5     1759.21     1619.24     23.24 o
   2  15   5      176.33      140.31     11.25 o
   3  15   5     1624.71     1519.25     25.94 o
   4  15   5      198.07      208.94     12.77 o
   5  15   5      719.43      673.34     18.26 o
   6  15   5      280.59      285.41     14.08 o
   7  15   5       65.48       58.08      9.27 o
   8  15   5       15.96       20.89      7.54 o
   9  15   5      485.30      450.93     15.29 o
  10  15   5      110.31       98.52      9.53 o
  11  15   5      212.91      207.63     16.34 o
  12  15   5       50.63       52.04      8.12 o
  13  15   5       67.60       95.23     12.28 o
  14  15   5        8.32        9.21      8.75 o
   0  16   5        8.13       36.32     11.09 o
   1  16   5      206.87      191.47     11.59 o
   2  16   5      249.79      318.26     13.64 o
   3  16   5      142.54      173.83     13.20 o
   4  16   5      521.11      523.73     17.23 o
   5  16   5      157.25      154.14     11.86 o
   6  16   5      498.78      479.54     16.78 o
   7  16   5      501.70      461.48     18.89 o
   8  16   5      431.11      377.61     14.87 o
   9  16   5      528.04      552.57     18.07 o
  10  16   5      264.92      247.63     13.76 o
  11  16   5      349.90      346.92     15.88 o
  12  16   5       14.28       21.11      9.34 o
  13  16   5      262.42      211.65     15.01 o
  14  16   5      154.97      170.54     15.69 o
  15  16   5       50.54       45.99     10.43 o
   0  17   5      132.40      165.30     15.16 o
   1  17   5      980.83      874.11     19.20 o
   2  17   5       24.66       41.07      8.76 o
   3  17   5       85.35       67.93      9.68 o
   4  17   5      474.14      513.66     17.36 o
   5  17   5      260.69      217.82     17.07 o
   6  17   5      440.43      375.05     16.49 o
   7  17   5       99.09       99.71     11.51 o
   8  17   5      105.71       86.82     10.04 o
   9  17   5      149.19      152.66     12.90 o
  10  17   5        7.60       -1.98      8.80 o
  11  17   5       42.19       33.04     10.46 o
  12  17   5      253.76      279.04     16.29 o
  13  17   5      172.79      197.44     16.51 o
  14  17   5       17.48        7.86     10.04 o
  15  17   5       61.57       50.48     12.35 o
  16  17   5       27.89       16.85     11.84 o
   0  18   5        2.07       35.94     13.20 o
   1  18   5      209.74      228.34     12.49 o
   2  18   5      123.03      111.59     10.82 o
   3  18   5        8.23       -5.84      7.89 o
   4  18   5       44.36       25.98      8.95 o
   5  18   5      161.56      135.98     12.36 o
   6  18   5      303.93      276.80     15.21 o
   7  18   5      124.04      117.88     11.07 o
   8  18   5       14.61        8.51      9.38 o
   9  18   5      252.86      277.64     15.86 o
  10  18   5       29.53       27.95     10.61 o
  11  18   5       46.72       53.79     11.32 o
  12  18   5       13.62       11.23     13.98 o
  13  18   5        4.73       -6.88     11.22 o
  14  18   5       28.71       24.80     13.40 o
  15  18   5       26.08       37.32     18.67 o
  16  18   5       48.98       31.99     14.17 o
  17  18   5      112.77      168.15     25.77 o
   0  19   5       26.87       -1.51     12.49 o
   1  19   5        1.84       -8.67      8.67 o
   2  19   5       22.49       21.05      9.30 o
   3  19   5       61.56       45.88      9.54 o
   4  19   5      163.29      205.99     15.29 o
   5  19   5       18.68       11.21      9.50 o
   6  19   5       32.35       41.55     10.48 o
   7  19   5       44.88       34.18     10.34 o
   8  19   5      439.63      476.40     18.52 o
   9  19   5       79.89       82.48     11.89 o
  10  19   5       49.03       50.22     11.18 o
  11  19   5       20.01       21.12     11.85 o
  12  19   5       24.88       38.91     13.55 o
  13  19   5      102.48      116.48     16.96 o
  14  19   5       37.96       17.68     16.14 o
  15  19   5      251.96      247.45     24.22 o
  16  19   5      137.59      173.11     19.05 o
  17  19   5       43.22       43.69     20.66 o
  18  19   5       72.97       97.66     23.94 o
   0  20   5      123.27      114.72     16.96 o
   1  20   5      192.78      176.12     16.34 o
   2  20   5       17.86       30.96      9.40 o
   3  20   5       41.79       38.26      9.91 o
   4  20   5      178.31      167.14     12.54 o
   5  20   5       19.73       23.58     10.47 o
   6  20   5      152.16      132.42     13.14 o
   7  20   5        4.04       12.69     13.33 o
   8  20   5       11.01       14.77     12.31 o
   9  20   5       61.88       21.16     14.47 o
  10  20   5       35.33       59.40     18.22 o
  11  20   5       20.45       22.10     16.42 o
  12  20   5       29.25       49.02     19.49 o
  13  20   5        7.23       12.61     16.94 o
  14  20   5      131.82      143.95     21.54 o
  15  20   5      100.28      108.34     17.06 o
  16  20   5      132.09      126.65     20.27 o
  17  20   5       68.34       91.49     23.72 o
   0  21   5      128.33      104.31     22.23 o
   1  21   5      228.87      219.78     14.95 o
   2  21   5      154.30      153.46     13.59 o
   3  21   5       13.12       14.86     10.43 o
   4  21   5       11.92        1.41     11.29 o
   5  21   5       34.31       11.65      7.24 o
   6  21   5      192.24      158.93     15.54 o
   7  21   5      104.26      101.55     18.63 o
   8  21   5        6.65       21.02     12.88 o
   9  21   5       94.70       87.07     16.19 o
  10  21   5      232.58      238.72     20.65 o
  11  21   5      121.83      170.69     18.93 o
  12  21   5        8.02       22.72     14.17 o
  13  21   5      144.30      127.85     18.39 o
  14  21   5       79.64       88.60     16.72 o
  15  21   5       78.19       87.18     13.94 o
  16  21   5        5.35       39.67     17.58 o
   0  22   5       67.92      100.24     24.88 o
   1  22   5       36.77       31.99     13.94 o
   2  22   5      283.47      292.53     23.95 o
   3  22   5       22.92       39.92     15.14 o
   4  22   5       11.22        8.28     14.00 o
   5  22   5       30.05       11.03     13.75 o
   6  22   5       56.18       40.96     12.75 o
   7  22   5       12.03       14.74     17.36 o
   8  22   5       24.25       31.22     14.23 o
   9  22   5       26.19       58.74     15.42 o
  10  22   5       18.34       25.21     13.97 o
  11  22   5        1.46        1.26     14.15 o
  12  22   5       64.38       85.88     16.89 o
  13  22   5       41.01       58.65     19.49 o
  14  22   5       41.10       40.40     15.74 o
   0  23   5        2.23        9.72     19.65 o
   1  23   5       25.01       19.71     15.13 o
   2  23   5       51.77       76.39     17.37 o
   3  23   5       24.34       60.00     17.84 o
   4  23   5       28.58       29.00     16.80 o
   5  23   5        8.85       12.19     15.63 o
   6  23   5       63.07       67.46     18.15 o
   7  23   5       30.87       29.11     14.24 o
   8  23   5       28.36       45.06     15.36 o
   9  23   5        2.84       -9.31     13.02 o
  10  23   5       47.82       39.92     15.41 o
  11  23   5       20.04       41.68     15.85 o
  12  23   5       51.31       62.29     16.07 o
  13  23   5       32.09       42.52     20.47 o
   0  24   5        2.98       -9.17     20.69 o
   1  24   5       19.02        2.44     15.24 o
   2  24   5       67.72       94.72     18.34 o
   3  24   5       16.99       -2.36     15.46 o
   4  24   5       14.49        9.31     16.18 o
   5  24   5        7.67      -14.92     14.92 o
   6  24   5        9.98       -5.03     15.63 o
   7  24   5        8.08       20.90     19.39 o
   8  24   5        6.14       11.37     19.07 o
   9  24   5        9.50       30.01     19.75 o
  10  24   5        3.20       -9.89     24.21 o
  11  24   5       57.55       28.76     22.82 o
   0  25   5      188.82      301.10     35.15 o
   1  25   5       29.76       22.50     16.67 o
   2  25   5       27.97       47.23     17.35 o
   3  25   5       51.44       19.49     17.08 o
   4  25   5       25.23       26.03     16.66 o
   5  25   5       14.30       11.63     16.16 o
   6  25   5       89.41      109.25     22.78 o
   7  25   5        4.49        5.76     19.03 o
   8  25   5       14.47       14.72     19.59 o
   0  26   5       17.96        7.28     23.45 o
   1  26   5       63.80       82.47     19.93 o
   2  26   5        0.30        0.87     16.51 o
   3  26   5       23.18        3.91     16.34 o
   4  26   5      135.03       87.67     20.52 o
   0   0   6     7357.70     7525.81    111.87 o
   0   1   6      672.01      779.97     11.71 o
   1   1   6    17048.27    17094.35    138.95 o
   0   2   6      277.37      471.73      8.81 o
   1   2   6      225.48      286.63      7.08 o
   2   2   6    20297.55    21557.62    159.44 o
   0   3   6     1647.53     1982.65     20.59 o
   1   3   6     1454.98     1661.59     12.91 o
   2   3   6      110.31      122.63      4.23 o
   3   3   6     1427.44     1545.67     29.10 o
   0   4   6      193.29      272.37      8.94 o
   1   4   6     3399.08     3922.70     28.65 o
   2   4   6     1131.33     1187.27     11.84 o
   3   4   6      749.39      782.01      9.77 o
   4   4   6     3842.45     4225.17     40.72 o
   0   5   6       13.27       16.75      4.31 o
   1   5   6     1207.55     1174.80     11.58 o
   2   5   6      224.83      300.13      6.08 o
   3   5   6      193.28      195.74      6.19 o
   4   5   6      236.12      193.07      5.78 o
   5   5   6     4142.97     4156.85     55.06 o
   0   6   6       14.57       19.98      4.21 o
   1   6   6     1832.99     1984.37     16.28 o
   2   6   6     1075.88     1129.27     11.69 o
   3   6   6     1458.28     1340.32     14.30 o
   4   6   6      140.37      122.83      4.81 o
   5   6   6      652.18      759.43     10.80 o
   6   6   6     1061.42      934.33     20.53 o
   0   7   6       77.09       67.32      6.29 o
   1   7   6      390.82      356.26      9.39 o
   2   7   6     4002.64     4222.10     33.52 o
   3   7   6      546.43      624.30      7.81 o
   4   7   6      190.86      204.23      6.10 o
   5   7   6      238.19      282.43      7.38 o
   6   7   6     2673.43     2598.29     25.47 o
   7   7   6     3368.89     3739.62     47.77 o
   0   8   6      374.34      560.61     11.48 o
   1   8   6     1393.35     1361.03     15.87 o
   2   8   6      517.45      517.48      8.53 o
   3   8   6      749.94      745.37     11.41 o
   4   8   6      296.74      381.92      7.89 o
   5   8   6      339.81      329.28      7.92 o
   6   8   6      267.13      287.44      8.38 o
   7   8   6     1046.51     1086.53     14.05 o
   8   8   6      458.53      364.80     12.75 o
   0   9   6     1093.58     1193.23     31.02 o
   1   9   6     1257.50     1209.39     15.05 o
   2   9   6      509.22      517.74      8.54 o
   3   9   6      145.21      132.86      5.84 o
   4   9   6      257.50      252.44      8.19 o
   5   9   6      606.31      553.46      9.28 o
   6   9   6       25.13       31.53      5.13 o
   7   9   6      171.27      179.60     10.17 o
   8   9   6      167.59      142.22      8.21 o
   9   9   6     1929.58     1872.50     39.31 o
   0  10   6        2.82        1.58      6.77 o
   1  10   6      893.48      899.88     12.56 o
   2  10   6      384.25      430.54     10.06 o
   3  10   6      226.75      233.63      7.53 o
   4  10   6     1284.72     1278.96     16.02 o
   5  10   6      661.71      630.02     11.98 o
   6  10   6     2421.94     2394.49     26.49 o
   7  10   6       75.36       87.58      7.51 o
   8  10   6      184.71      210.31      9.61 o
   9  10   6      835.16      824.19     17.63 o
  10  10   6      342.66      358.32     18.16 o
   0  11   6      189.90      218.26     13.55 o
   1  11   6       21.91       36.66      6.55 o
   2  11   6      550.78      526.47     12.86 o
   3  11   6      280.32      243.04      8.99 o
   4  11   6      153.24      137.30      7.92 o
   5  11   6      540.69      499.22     13.70 o
   6  11   6     1472.71     1364.88     19.52 o
   7  11   6      913.43      914.33     16.40 o
   8  11   6      120.48       93.44      8.37 o
   9  11   6        4.71        4.90      7.53 o
  10  11   6      801.19      745.07     17.67 o
  11  11   6      158.60      160.48     14.75 o
   0  12   6      654.77      574.35     22.58 o
   1  12   6      391.32      424.70     11.70 o
   2  12   6      789.61      784.51     15.57 o
   3  12   6      522.26      529.08     14.50 o
   4  12   6      397.37      421.88     13.58 o
   5  12   6      196.47      186.19      9.33 o
   6  12   6       88.55      117.12      8.57 o
   7  12   6      248.11      239.34     10.74 o
   8  12   6      386.41      404.43     12.91 o
   9  12   6      157.45      162.78     10.29 o
  10  12   6        9.24        7.42      7.13 o
  11  12   6      918.83      779.27     18.57 o
  12  12   6     1859.26     1769.59     41.89 o
   0  13   6     2090.16     1788.43     33.82 o
   1  13   6      952.83      944.22     18.31 o
   2  13   6      363.64      390.00     15.48 o
   3  13   6      133.67      152.86     10.24 o
   4  13   6      774.39      803.09     19.03 o
   5  13   6      431.71      380.96     14.00 o
   6  13   6      242.45      253.95     12.37 o
   7  13   6        7.21        0.36      6.94 o
   8  13   6       59.83       57.22      8.19 o
   9  13   6       62.64       67.67      8.57 o
  10  13   6      113.30      129.06     10.08 o
  11  13   6       96.87       88.82      9.91 o
  12  13   6      113.37      137.59     10.74 o
  13  13   6      128.81      129.13     14.54 o
   0  14   6      125.27      123.07     13.19 o
   1  14   6      988.19      903.92     18.62 o
   2  14   6      417.09      379.45     14.34 o
   3  14   6      425.95      416.12     15.34 o
   4  14   6      116.92      100.59      9.73 o
   5  14   6     3849.69     3473.65     39.65 o
   6  14   6       93.92      142.52     10.67 o
   7  14   6       96.46      125.53     10.54 o
   8  14   6       18.80        3.56      9.04 o
   9  14   6      275.17      251.90     13.47 o
  10  14   6      252.49      248.56     12.39 o
  11  14   6      117.64      135.29     13.33 o
  12  14   6       56.63       71.12      9.79 o
  13  14   6      729.25      592.45     18.18 o
  14  14   6       65.41      100.89     15.28 o
   0  15   6     1060.96      966.53     26.12 o
   1  15   6      127.74      105.54      9.19 o
   2  15   6      614.12      596.12     18.36 o
   3  15   6      193.68      174.47     11.88 o
   4  15   6      319.52      286.58     14.18 o
   5  15   6      223.55      207.02     12.00 o
   6  15   6      337.82      332.73     14.01 o
   7  15   6       66.23       86.47      9.83 o
   8  15   6      212.94      201.58     13.46 o
   9  15   6       68.63       56.06      9.51 o
  10  15   6      113.52      104.85     10.97 o
  11  15   6      213.10      198.65     22.56 o
  12  15   6        8.35        3.05     10.10 o
  13  15   6        5.65        5.98      9.29 o
  14  15   6      175.15      193.75     13.07 o
  15  15   6      263.54      277.34     24.20 o
   0  16   6      792.84      854.89     25.32 o
   1  16   6      589.78      511.17     15.57 o
   2  16   6     1170.45     1112.42     22.74 o
   3  16   6      953.89      855.29     20.44 o
   4  16   6      155.94      140.19     11.72 o
   5  16   6       56.05       51.81      9.94 o
   6  16   6        2.58       -4.61      8.62 o
   7  16   6       55.92       40.46      9.63 o
   8  16   6       45.21       34.47     10.65 o
   9  16   6      237.01      216.84     13.31 o
  10  16   6       53.02       49.59     10.06 o
  11  16   6      116.46      111.60     11.83 o
  12  16   6       45.64       44.09     11.79 o
  13  16   6      254.72      245.46     14.78 o
  14  16   6       50.13       49.12     12.91 o
  15  16   6      124.82      121.76     14.76 o
  16  16   6       90.87      148.49     24.77 o
   0  17   6      386.45      312.92     18.63 o
   1  17   6      238.59      197.55     12.19 o
   2  17   6      488.53      404.80     18.89 o
   3  17   6      213.85      207.50     12.30 o
   4  17   6      205.15      227.45     14.02 o
   5  17   6       14.70       27.87      9.69 o
   6  17   6       22.96       15.72      9.56 o
   7  17   6       53.91       40.96     10.27 o
   8  17   6      100.74       88.53     11.22 o
   9  17   6       52.83       78.15     11.89 o
  10  17   6       93.83      101.92     11.47 o
  11  17   6      144.54      146.73     12.97 o
  12  17   6       42.16       39.22     11.19 o
  13  17   6       54.65       64.42     12.03 o
  14  17   6       65.30       34.72     14.08 o
  15  17   6       49.90       60.32     13.35 o
  16  17   6       66.16       73.30     15.14 o
  17  17   6      267.47      247.19     57.77 o
   0  18   6      119.59      120.05     14.64 o
   1  18   6       76.62       71.61     12.63 o
   2  18   6      244.51      226.25     13.18 o
   3  18   6       66.82       38.78     10.19 o
   4  18   6       75.26       79.76     11.04 o
   5  18   6      201.69      196.82     13.96 o
   6  18   6       95.05       79.86     11.38 o
   7  18   6        5.32       10.30     10.74 o
   8  18   6      146.69      150.77     13.13 o
   9  18   6       14.44       21.87      9.98 o
  10  18   6       85.52       71.92     13.65 o
  11  18   6      101.72      115.57     13.16 o
  12  18   6       97.13      113.42     18.26 o
  13  18   6       32.97       28.95     12.28 o
  14  18   6       40.22       33.95     12.43 o
  15  18   6       10.65       21.97     11.60 o
  16  18   6      246.26      206.89     20.22 o
  17  18   6        0.17       35.33     19.34 o
  18  18   6      392.98      345.45     48.66 o
   0  19   6        7.76       12.51     17.34 o
   1  19   6       10.89       25.89      9.13 o
   2  19   6      160.01      147.48     11.95 o
   3  19   6      384.11      400.66     17.47 o
   4  19   6      146.79      128.00     11.99 o
   5  19   6      304.79      283.51     16.02 o
   6  19   6      136.15      122.12     12.92 o
   7  19   6      189.33      223.25     16.67 o
   8  19   6       14.09       38.60     10.51 o
   9  19   6      282.05      238.77     18.83 o
  10  19   6       85.25       85.49     12.54 o
  11  19   6       13.45       12.35     10.63 o
  12  19   6      130.18      148.30     16.04 o
  13  19   6       63.66       61.92     13.56 o
  14  19   6       25.54       21.61     14.51 o
  15  19   6       25.01       15.64     16.79 o
  16  19   6       21.75       10.08     15.12 o
  17  19   6       64.83      103.11     24.06 o
   0  20   6       77.66       70.99     15.93 o
   1  20   6       33.13       30.24     10.23 o
   2  20   6       37.10       31.89      9.75 o
   3  20   6      169.38      153.52     12.54 o
   4  20   6       34.57       29.52      9.45 o
   5  20   6      150.26      130.57     13.36 o
   6  20   6       25.30       27.40     10.68 o
   7  20   6        6.54       21.80     10.76 o
   8  20   6       45.52       79.82     12.35 o
   9  20   6       77.75      102.82     13.07 o
  10  20   6       94.44       87.45     15.81 o
  11  20   6       17.80       65.23     15.62 o
  12  20   6       39.69       68.40     18.31 o
  13  20   6       43.58       44.54     15.58 o
  14  20   6       45.80       58.77     25.27 o
  15  20   6       53.36       77.79     15.86 o
  16  20   6       15.97       61.52     18.29 o
   0  21   6       99.98      136.45     19.44 o
   1  21   6       70.42       51.00     11.47 o
   2  21   6        5.10        7.25     10.70 o
   3  21   6       52.03       67.87     11.14 o
   4  21   6       12.13       -5.85      5.85 o
   5  21   6      107.07      119.24     12.29 o
   6  21   6      101.61       84.35     16.84 o
   7  21   6      125.91      147.99     17.30 o
   8  21   6      146.50      124.02     16.83 o
   9  21   6       34.48       52.03     14.81 o
  10  21   6       58.63       75.44     16.56 o
  11  21   6        2.93       29.45     14.96 o
  12  21   6        4.16      -12.38     13.25 o
  13  21   6       69.93       77.75     24.77 o
  14  21   6       19.79       42.56     15.73 o
  15  21   6       39.02       58.33     16.17 o
   0  22   6       20.95       -7.40     18.35 o
   1  22   6      180.69      218.79     20.23 o
   2  22   6       13.27       35.55     12.98 o
   3  22   6       91.09       91.36     14.20 o
   4  22   6       89.42      138.61     17.95 o
   5  22   6      123.17      111.61     17.41 o
   6  22   6       46.17       52.90     15.18 o
   7  22   6      122.28      154.76     18.64 o
   8  22   6      133.40      125.75     18.00 o
   9  22   6       27.84       22.01     14.10 o
  10  22   6       17.10       66.35     15.74 o
  11  22   6       81.67       93.90     16.81 o
  12  22   6       90.31      102.95     18.62 o
  13  22   6       23.65       44.50     15.71 o
   0  23   6        4.40      -10.27     18.83 o
   1  23   6       37.93       11.34     18.16 o
   2  23   6      116.47      136.06     31.27 o
   3  23   6       35.56       21.36     15.26 o
   4  23   6        1.59       -3.89     14.49 o
   5  23   6       23.05       11.79     15.11 o
   6  23   6       34.80       39.02     15.62 o
   7  23   6       42.46       32.88     18.93 o
   8  23   6       10.55       16.92     13.16 o
   9  23   6       11.82        5.57     14.10 o
  10  23   6        3.85      -13.51     14.81 o
  11  23   6       30.88       62.52     16.43 o
  12  23   6        6.48        8.13     33.24 o
   0  24   6       51.15      104.71     29.99 o
   1  24   6        1.80       -9.54     22.29 o
   2  24   6       26.29       30.80     16.43 o
   3  24   6        5.22      -15.02     15.02 o
   4  24   6        7.53       -8.95     15.65 o
   5  24   6       23.54       29.12     21.43 o
   6  24   6       63.54       56.84     33.23 o
   7  24   6        9.86       -9.68     17.84 o
   8  24   6       16.07      -16.82     16.82 o
   9  24   6        1.33       29.40     19.43 o
  10  24   6       28.65       43.10     31.12 o
   0  25   6        1.26      -26.94     26.94 o
   1  25   6        1.56       -1.76     16.32 o
   2  25   6        8.33       38.51     17.70 o
   3  25   6      123.58      114.09     19.99 o
   4  25   6       38.87       12.93     16.44 o
   5  25   6       10.14        6.65     18.92 o
   6  25   6       15.91       -5.55     16.77 o
   7  25   6       13.23       28.84     20.57 o
   0  26   6       10.03        4.37     23.18 o
   1  26   6       14.36       -3.03     15.80 o
   0   1   7       57.79       61.78      4.98 o
   0   2   7      717.03      830.66     13.75 o
   1   2   7     1786.68     1852.89     15.15 o
   0   3   7    10872.36    11290.36     88.01 o
   1   3   7      246.88      301.88      6.40 o
   2   3   7     2752.96     3199.33     23.51 o
   0   4   7      661.10      633.50     13.61 o
   1   4   7     2210.81     2334.40     19.08 o
   2   4   7     2775.49     2721.90     20.34 o
   3   4   7      658.73      721.68     11.33 o
   0   5   7      121.98      159.69      7.93 o
   1   5   7      132.61      128.37      5.24 o
   2   5   7     1181.34     1368.69     13.67 o
   3   5   7      282.35      347.45      8.80 o
   4   5   7      283.78      295.81      8.37 o
   0   6   7     1401.49     1665.14     20.62 o
   1   6   7      470.48      475.01      7.69 o
   2   6   7     2728.49     2837.15     20.93 o
   3   6   7     1390.24     1512.65     15.07 o
   4   6   7      106.01      113.38      5.71 o
   5   6   7      826.98      831.44     14.56 o
   0   7   7      199.90      200.02     10.27 o
   1   7   7     2174.50     2248.32     18.48 o
   2   7   7     1171.12     1211.96     14.74 o
   3   7   7      192.40      191.53      5.98 o
   4   7   7      632.41      676.67      9.81 o
   5   7   7      504.86      586.76     10.27 o
   6   7   7      838.27      863.05     13.28 o
   0   8   7       37.04       46.70      5.88 o
   1   8   7      454.89      446.67      8.55 o
   2   8   7      272.71      357.15      9.94 o
   3   8   7      294.96      290.14      8.09 o
   4   8   7      497.20      470.57      7.54 o
   5   8   7      421.46      499.99      9.56 o
   6   8   7      723.87      707.38     12.98 o
   7   8   7      389.89      426.68     12.14 o
   0   9   7       82.57       93.64      8.61 o
   1   9   7      335.34      344.39      8.59 o
   2   9   7       17.86       28.65      4.94 o
   3   9   7     1246.65     1314.60     15.38 o
   4   9   7      357.13      382.34     14.64 o
   5   9   7      377.09      411.97     11.15 o
   6   9   7      379.37      334.63     11.69 o
   7   9   7       16.96       16.51      6.62 o
   8   9   7      113.68       81.36     10.08 o
   0  10   7     5031.25     4709.44     61.45 o
   1  10   7       24.15       17.79      4.63 o
   2  10   7      704.69      709.75     13.85 o
   3  10   7      742.48      752.30     13.52 o
   4  10   7      903.12      821.33     15.09 o
   5  10   7      773.21      816.03     14.94 o
   6  10   7     1420.08     1313.13     19.16 o
   7  10   7        7.01        4.45      6.32 o
   8  10   7      747.57      705.96     16.71 o
   9  10   7      702.96      591.28     18.98 o
   0  11   7       48.62       64.09      9.42 o
   1  11   7      405.54      358.59     11.41 o
   2  11   7      815.69      746.28     15.18 o
   3  11   7      163.82      166.94      9.33 o
   4  11   7      291.70      287.20     13.28 o
   5  11   7      833.29      825.03     15.59 o
   6  11   7      661.97      711.56     14.89 o
   7  11   7      847.20      796.18     15.98 o
   8  11   7     1564.85     1524.64     24.06 o
   9  11   7      766.65      710.66     17.23 o
  10  11   7      191.23      210.41     11.27 o
   0  12   7        0.98       -7.81      7.81 o
   1  12   7       71.17      110.34      8.24 o
   2  12   7     1332.21     1281.35     20.36 o
   3  12   7     1093.42     1002.49     18.01 o
   4  12   7      468.49      495.84     14.80 o
   5  12   7      185.27      203.54     11.14 o
   6  12   7      343.84      385.22     15.08 o
   7  12   7      761.11      710.36     17.36 o
   8  12   7       49.84       33.53      8.16 o
   9  12   7        6.65       11.41      7.85 o
  10  12   7      100.33      113.25      9.53 o
  11  12   7      509.37      511.17     15.61 o
   0  13   7      337.48      339.98     20.26 o
   1  13   7       24.98       34.14      7.24 o
   2  13   7       63.88       98.09      9.01 o
   3  13   7      415.05      380.01     14.18 o
   4  13   7        0.55        3.86      7.45 o
   5  13   7      233.52      219.62     11.91 o
   6  13   7      165.65      149.29     10.67 o
   7  13   7      560.07      522.42     33.32 o
   8  13   7      117.17      128.80     11.59 o
   9  13   7       90.71       78.89     10.81 o
  10  13   7       75.99       87.00      9.97 o
  11  13   7      234.09      283.38     15.83 o
  12  13   7       22.64       32.99      8.20 o
   0  14   7       86.48       78.75     12.37 o
   1  14   7      392.04      414.21     13.59 o
   2  14   7      617.12      508.13     15.93 o
   3  14   7      230.75      217.28     11.98 o
   4  14   7      778.08      742.29     17.87 o
   5  14   7     1444.59     1429.92     23.88 o
   6  14   7      746.74      756.10     18.50 o
   7  14   7      969.87      858.61     19.31 o
   8  14   7      143.69      135.29     12.26 o
   9  14   7      583.01      541.15     18.32 o
  10  14   7      131.64      119.32     11.47 o
  11  14   7      197.72      185.52     13.27 o
  12  14   7        0.45        1.36      9.00 o
  13  14   7       24.56       43.31     15.56 o
   0  15   7      367.41      363.86     19.13 o
   1  15   7      214.05      194.55     11.76 o
   2  15   7       18.45       31.20      8.21 o
   3  15   7      125.81      144.79     11.56 o
   4  15   7      189.14      167.80     11.57 o
   5  15   7      124.51      138.13     10.85 o
   6  15   7      411.10      397.40     15.94 o
   7  15   7      445.41      429.29     22.86 o
   8  15   7       60.12       51.05     10.44 o
   9  15   7     1322.68     1224.59     26.04 o
  10  15   7      113.99      112.39     11.61 o
  11  15   7       41.72       66.09     11.07 o
  12  15   7      120.34      110.85     14.43 o
  13  15   7      307.54      312.97     17.00 o
  14  15   7      200.11      236.74     17.79 o
   0  16   7       18.57       59.20     12.08 o
   1  16   7      687.67      581.14     16.52 o
   2  16   7      452.41      448.77     15.48 o
   3  16   7      110.15      106.39     10.11 o
   4  16   7      675.11      623.34     18.47 o
   5  16   7      681.88      678.26     19.32 o
   6  16   7      210.31      205.34     12.69 o
   7  16   7      481.04      471.99     18.50 o
   8  16   7       52.62       43.71     10.61 o
   9  16   7       78.93       69.30     12.24 o
  10  16   7       32.47       20.40      9.31 o
  11  16   7       14.73       14.84      9.81 o
  12  16   7      183.16      188.53     14.85 o
  13  16   7      121.14      104.74     14.29 o
  14  16   7      484.45      483.66     23.03 o
  15  16   7        1.48       48.96     17.49 o
   0  17   7       49.47       35.59     12.10 o
   1  17   7       72.09       56.46      8.95 o
   2  17   7        2.81       11.39      8.27 o
   3  17   7      314.71      304.28     14.13 o
   4  17   7      200.35      171.57     13.07 o
   5  17   7       89.35       76.63     10.89 o
   6  17   7       95.49      103.49     11.63 o
   7  17   7      236.23      203.16     24.44 o
   8  17   7      175.38      166.54     13.96 o
   9  17   7      284.41      267.09     17.66 o
  10  17   7       84.76       96.22     13.58 o
  11  17   7      185.69      170.17     14.87 o
  12  17   7       97.20       97.58     14.04 o
  13  17   7       96.33      114.76     14.86 o
  14  17   7       52.77       70.94     13.69 o
  15  17   7       62.86       74.39     15.37 o
  16  17   7       24.07       40.05     14.70 o
   0  18   7     1036.42      961.02     28.56 o
   1  18   7      219.18      204.55     12.96 o
   2  18   7       29.09       20.74      6.63 o
   3  18   7      202.94      191.98     12.61 o
   4  18   7        6.53        4.03      8.92 o
   5  18   7      111.08      116.96     12.10 o
   6  18   7      241.65      237.52     15.02 o
   7  18   7      101.74       78.95     13.15 o
   8  18   7      289.86      333.03     19.12 o
   9  18   7        6.94        2.85     12.32 o
  10  18   7      108.32      134.07     13.68 o
  11  18   7       96.34      102.28     14.32 o
  12  18   7       41.53       35.04     13.66 o
  13  18   7       91.51      109.04     15.20 o
  14  18   7       73.56      106.99     15.43 o
  15  18   7        2.15       23.30     16.42 o
  16  18   7      191.76      215.39     32.51 o
  17  18   7       15.05       43.92     15.49 o
   0  19   7        0.29      -14.55     14.55 o
   1  19   7      159.12      163.14     12.76 o
   2  19   7       77.22       54.01     10.44 o
   3  19   7       63.00       63.38     10.45 o
   4  19   7      248.92      201.47     13.48 o
   5  19   7      169.04      189.12     14.43 o
   6  19   7        6.25       -0.39     10.73 o
   7  19   7      147.70      159.56     15.64 o
   8  19   7       42.59       76.48     11.91 o
   9  19   7       40.52       43.94     11.36 o
  10  19   7       94.55      119.85     14.65 o
  11  19   7       27.19       38.95     16.18 o
  12  19   7      159.67      175.03     16.89 o
  13  19   7       60.15       71.91     14.45 o
  14  19   7       49.51       66.39     14.91 o
  15  19   7       10.36       13.02     14.13 o
  16  19   7       28.85       20.84     37.73 o
  17  19   7      110.38      126.58     21.05 o
   0  20   7        0.18       -4.78     13.38 o
   1  20   7       13.83       26.13     10.07 o
   2  20   7       56.47       74.03     11.08 o
   3  20   7      146.51      170.02     14.14 o
   4  20   7       35.99       16.95      9.77 o
   5  20   7      116.04      118.97     11.94 o
   6  20   7       94.70      102.95     14.36 o
   7  20   7       55.49       60.86     13.57 o
   8  20   7       14.48       19.38     11.72 o
   9  20   7       18.16       19.09     11.68 o
  10  20   7       43.04       34.74     12.71 o
  11  20   7       74.12       61.40     14.23 o
  12  20   7       68.63       88.37     14.77 o
  13  20   7       49.24       58.28     19.26 o
  14  20   7      128.78      152.48     21.52 o
  15  20   7       18.83       28.98     17.23 o
   0  21   7      285.11      265.38     23.54 o
   1  21   7       14.03       19.89     11.04 o
   2  21   7       37.19       40.52     10.89 o
   3  21   7       62.74       26.20     10.56 o
   4  21   7       33.84       38.01     11.88 o
   5  21   7       36.37       37.41     14.71 o
   6  21   7       19.34       55.42     15.76 o
   7  21   7       31.14       54.05     15.29 o
   8  21   7        0.30       -4.14     12.36 o
   9  21   7       50.38       57.91     15.30 o
  10  21   7       11.30       13.82     13.51 o
  11  21   7       86.15      116.84     33.02 o
  12  21   7       20.96       19.84     14.91 o
  13  21   7        5.00       34.81     16.04 o
  14  21   7       14.08      -15.76     25.31 o
   0  22   7       30.79       21.91     33.49 o
   1  22   7      142.43      114.93     17.42 o
   2  22   7       37.84       42.46     15.33 o
   3  22   7      107.58      153.05     16.54 o
   4  22   7       26.75       28.78     12.99 o
   5  22   7       18.24       17.57     20.60 o
   6  22   7       87.06       78.81     31.07 o
   7  22   7      113.01      116.20     18.71 o
   8  22   7       25.20       23.15     14.41 o
   9  22   7       79.69      112.61     18.20 o
  10  22   7      156.87      170.60     19.40 o
  11  22   7      102.60       99.36     24.89 o
  12  22   7       26.22       26.20     15.24 o
  13  22   7       38.99       51.69     36.21 o
   0  23   7        7.65       -6.78     20.17 o
   1  23   7        6.90       20.92     15.61 o
   2  23   7       44.57       45.93     16.33 o
   3  23   7       22.59       33.40     16.31 o
   4  23   7        0.87      -10.10     10.10 o
   5  23   7       15.29        3.95     17.04 o
   6  23   7       21.57       39.71     15.10 o
   7  23   7       77.92      100.87     17.39 o
   8  23   7       24.28       45.38     15.83 o
   9  23   7       22.06       51.97     16.87 o
  10  23   7      157.01      133.57     19.62 o
  11  23   7       51.47       37.67     24.66 o
   0  24   7       20.46       54.44     24.19 o
   1  24   7       11.46        0.05     14.99 o
   2  24   7       58.34       63.55     20.97 o
   3  24   7       25.48       20.44     16.40 o
   4  24   7       21.91       -0.32     16.86 o
   5  24   7       28.90      -13.55     17.71 o
   6  24   7        6.32       22.89     17.05 o
   7  24   7       27.12       49.27     17.21 o
   8  24   7      119.61      140.26     19.25 o
   0  25   7       87.70       70.32     25.67 o
   1  25   7        1.00        3.14     16.03 o
   2  25   7        1.14      -14.43     14.43 o
   3  25   7       14.90       37.05     19.64 o
   4  25   7       48.24       41.44     20.10 o
   5  25   7       46.32       18.23     14.74 o
   0   0   8     2878.03     3107.21    101.60 o
   0   1   8      227.24      249.39      7.85 o
   1   1   8     1710.56     1537.96     17.76 o
   0   2   8      746.60      882.76     14.10 o
   1   2   8      651.66      747.54      9.22 o
   2   2   8     2080.78     1846.96     21.33 o
   0   3   8       33.86       61.25      5.71 o
   1   3   8       42.06       43.43      3.85 o
   2   3   8      433.70      448.13      7.80 o
   3   3   8     3878.81     4275.50     42.91 o
   0   4   8      821.80      776.50     13.30 o
   1   4   8      487.89      457.04      7.55 o
   2   4   8     1661.04     1623.83     15.23 o
   3   4   8     1885.75     1960.50     19.14 o
   4   4   8      763.48      661.84     17.46 o
   0   5   8      960.61     1197.28     18.93 o
   1   5   8        5.43       17.28      3.46 o
   2   5   8      911.85     1012.22     12.03 o
   3   5   8      240.93      239.38      6.93 o
   4   5   8      838.25      781.09     13.51 o
   5   5   8     1006.24      950.41     20.99 o
   0   6   8       17.46       16.76      5.40 o
   1   6   8     2855.92     3052.68     23.11 o
   2   6   8       48.43       37.38      4.20 o
   3   6   8      210.42      267.95      9.90 o
   4   6   8      183.79      199.85      8.33 o
   5   6   8       88.79      121.84      6.47 o
   6   6   8      166.51      168.37     10.49 o
   0   7   8       96.73      130.16      7.23 o
   1   7   8       32.17       27.28      3.95 o
   2   7   8       88.66      128.08      5.40 o
   3   7   8      447.54      429.62      8.63 o
   4   7   8      129.34      100.30      5.38 o
   5   7   8      188.76      160.81      6.95 o
   6   7   8      638.33      569.41     11.70 o
   7   7   8      487.92      485.09     15.55 o
   0   8   8      165.54      176.08      9.77 o
   1   8   8     2566.65     2581.40     20.84 o
   2   8   8      659.47      659.75     10.38 o
   3   8   8     1312.98     1228.91     14.00 o
   4   8   8      720.55      776.46     10.93 o
   5   8   8      304.79      287.64     11.51 o
   6   8   8      144.00      144.18      8.67 o
   7   8   8      307.54      296.43     11.10 o
   8   8   8     4568.70     4346.41     68.70 o
   0   9   8     1737.82     1699.21     31.30 o
   1   9   8      718.68      624.78     12.30 o
   2   9   8        7.84        7.81      4.90 o
   3   9   8      153.26      150.73      7.87 o
   4   9   8      262.22      288.03     10.43 o
   5   9   8       73.10       62.35      7.44 o
   6   9   8      758.31      648.04     15.82 o
   7   9   8     1019.95      971.63     17.77 o
   8   9   8       92.55       55.82      9.55 o
   9   9   8     1396.25     1384.42     45.69 o
   0  10   8     1381.28     1356.62     25.43 o
   1  10   8      167.60      200.83      8.80 o
   2  10   8      538.82      608.89     15.51 o
   3  10   8      602.71      620.82     14.27 o
   4  10   8       78.54       79.26      7.02 o
   5  10   8     1957.61     1865.77     23.64 o
   6  10   8     1572.06     1570.83     21.58 o
   7  10   8     1032.15     1035.19     27.82 o
   8  10   8      734.94      751.53     18.82 o
   9  10   8     1204.33     1262.50     24.01 o
  10  10   8     4448.58     3813.02    103.66 o
   0  11   8       89.11       64.36      9.99 o
   1  11   8     1362.69     1158.68     17.23 o
   2  11   8       16.31       28.53      6.68 o
   3  11   8      354.39      349.20     12.36 o
   4  11   8      503.63      457.87     14.13 o
   5  11   8      551.04      477.88     14.28 o
   6  11   8      308.05      280.96     12.49 o
   7  11   8     1669.79     1552.79     24.37 o
   8  11   8      725.07      765.69     17.86 o
   9  11   8       36.89       48.12      8.80 o
  10  11   8     1508.85     1421.90     24.34 o
  11  11   8      794.09      802.98     25.38 o
   0  12   8      251.62      293.29     15.17 o
   1  12   8      331.86      361.26     12.21 o
   2  12   8      756.19      726.50     14.96 o
   3  12   8      910.67      791.61     16.70 o
   4  12   8      535.61      486.91     14.95 o
   5  12   8     1129.94     1004.27     21.29 o
   6  12   8      428.10      378.82     14.07 o
   7  12   8      372.73      394.00     16.12 o
   8  12   8      443.27      439.88     17.34 o
   9  12   8       24.53       11.23     10.75 o
  10  12   8      205.23      196.09     12.28 o
  11  12   8       32.10       22.33      8.38 o
  12  12   8      219.00      253.23     18.61 o
   0  13   8        0.08       19.86     10.00 o
   1  13   8      114.70       92.07      8.84 o
   2  13   8      428.70      416.15     13.17 o
   3  13   8      509.78      470.71     14.37 o
   4  13   8      268.59      247.77     12.41 o
   5  13   8       31.57       45.55      9.46 o
   6  13   8      984.61      945.37     19.62 o
   7  13   8      391.83      447.64     17.68 o
   8  13   8      262.64      236.70     14.45 o
   9  13   8      862.21      819.23     21.26 o
  10  13   8      506.00      503.34     18.28 o
  11  13   8       77.86       72.76     10.65 o
  12  13   8      542.35      577.16     20.71 o
  13  13   8      741.59      718.71     26.40 o
   0  14   8        3.23        1.01      9.52 o
   1  14   8       92.52       96.79      9.10 o
   2  14   8      309.88      246.56     11.22 o
   3  14   8      450.06      468.24     16.73 o
   4  14   8     1052.19      980.79     20.82 o
   5  14   8      694.99      635.93     17.42 o
   6  14   8       91.26      104.93     10.20 o
   7  14   8      985.01      956.26     24.23 o
   8  14   8      403.39      359.94     17.11 o
   9  14   8       26.72       32.43     10.47 o
  10  14   8       33.29       42.76     16.82 o
  11  14   8       33.65       28.60     10.91 o
  12  14   8      191.22      204.16     14.07 o
  13  14   8      108.98      130.17     13.66 o
  14  14   8       18.59       12.24     19.37 o
   0  15   8      185.45      171.32     17.26 o
   1  15   8      183.17      165.27     13.84 o
   2  15   8      779.46      706.70     16.74 o
   3  15   8      829.32      805.73     17.74 o
   4  15   8      512.93      491.80     16.25 o
   5  15   8      301.52      298.36     14.80 o
   6  15   8       52.09       48.54     10.50 o
   7  15   8      109.59      113.73     12.76 o
   8  15   8      132.42      152.72     13.60 o
   9  15   8      103.03      109.51     12.65 o
  10  15   8       38.11       24.92     10.38 o
  11  15   8      156.38      177.98     13.63 o
  12  15   8        5.28       12.10     10.24 o
  13  15   8      123.09      117.46     29.40 o
  14  15   8       65.24       49.41     18.31 o
  15  15   8      164.06      200.63     29.21 o
   0  16   8       28.90       38.47     11.72 o
   1  16   8      292.43      333.02     13.91 o
   2  16   8      229.41      189.93     12.28 o
   3  16   8      546.32      464.24     15.87 o
   4  16   8       50.61       66.65     10.40 o
   5  16   8       56.05       55.75      9.69 o
   6  16   8      216.24      186.81     13.94 o
   7  16   8       41.11       22.65     12.42 o
   8  16   8      206.33      197.65     18.07 o
   9  16   8      118.19      111.40     16.31 o
  10  16   8       22.61       36.80     11.19 o
  11  16   8      101.27       97.86     14.13 o
  12  16   8      270.53      309.34     33.74 o
  13  16   8       39.98       31.75     13.18 o
  14  16   8       34.45       31.06     27.48 o
  15  16   8       97.68      180.33     37.91 o
  16  16   8      163.74      204.66     41.92 o
   0  17   8     1322.86     1276.33     32.16 o
   1  17   8      207.07      217.99     13.23 o
   2  17   8       89.81       87.94     10.45 o
   3  17   8      295.97      306.13     14.60 o
   4  17   8       10.24       -2.71      8.31 o
   5  17   8       12.07       11.78      9.35 o
   6  17   8      171.11      161.91     14.96 o
   7  17   8      173.70      132.09     13.22 o
   8  17   8      127.81      114.95     14.03 o
   9  17   8       22.26       -1.36     10.64 o
  10  17   8      129.74      160.81     19.10 o
  11  17   8       33.88       30.37     13.29 o
  12  17   8       62.16       63.44     13.20 o
  13  17   8       77.74       77.62     14.03 o
  14  17   8      277.63      334.28     25.99 o
  15  17   8      138.59      197.51     25.02 o
  16  17   8       61.87       76.66     16.40 o
  17  17   8      100.26       77.19     22.60 o
   0  18   8       92.07      101.82     21.10 o
   1  18   8       98.71       53.04      9.25 o
   2  18   8      297.74      290.34     14.74 o
   3  18   8      175.79      142.85     11.98 o
   4  18   8      176.45      172.87     12.60 o
   5  18   8      127.81      122.10     12.91 o
   6  18   8       35.66       33.09     11.80 o
   7  18   8       69.12       75.54     14.03 o
   8  18   8       47.93       58.91     12.99 o
   9  18   8       87.99       70.35     13.31 o
  10  18   8      124.78      143.93     15.68 o
  11  18   8       33.84       35.98     12.93 o
  12  18   8       59.13      108.77     18.04 o
  13  18   8       67.67       90.56     23.10 o
  14  18   8       11.63       16.01     14.69 o
  15  18   8        5.47       35.79     15.36 o
  16  18   8       23.49       37.80     18.74 o
  17  18   8      100.91      132.42     22.52 o
   0  19   8      286.80      334.81     21.83 o
   1  19   8       69.61       83.11     11.08 o
   2  19   8      199.74      197.87     13.79 o
   3  19   8        8.93       12.07      9.29 o
   4  19   8      191.06      164.32     12.89 o
   5  19   8       60.20       38.01     13.74 o
   6  19   8      249.58      183.94     16.14 o
   7  19   8      141.15      159.37     17.00 o
   8  19   8      106.52       96.24     16.39 o
   9  19   8       17.72       19.75     12.18 o
  10  19   8      175.37      181.46     16.76 o
  11  19   8       59.81       84.73     13.98 o
  12  19   8      112.59      115.34     22.84 o
  13  19   8       26.35       50.43     14.54 o
  14  19   8        4.34       23.02     16.54 o
  15  19   8       22.72       34.54     18.16 o
  16  19   8       56.50       63.63     18.20 o
   0  20   8       66.69       81.14     18.89 o
   1  20   8       27.69       30.79     12.30 o
   2  20   8        1.12        4.51      7.98 o
   3  20   8      148.66      147.61     15.59 o
   4  20   8      182.29      192.30     16.83 o
   5  20   8       14.07        8.86     12.80 o
   6  20   8       32.34       31.50     13.74 o
   7  20   8       51.27       44.24     14.83 o
   8  20   8      381.34      375.13     23.95 o
   9  20   8       92.26       98.68     16.38 o
  10  20   8       22.14       44.13     13.35 o
  11  20   8       51.08       39.65     13.89 o
  12  20   8       39.63       44.25     14.02 o
  13  20   8       50.10       47.67     14.71 o
  14  20   8        3.36        6.10     14.48 o
   0  21   8        0.43      -12.78     18.01 o
   1  21   8        1.47        6.52     13.33 o
   2  21   8        8.67       -0.28     11.32 o
   3  21   8       72.21       75.83     16.46 o
   4  21   8      137.68      145.97     18.18 o
   5  21   8      256.87      243.96     21.11 o
   6  21   8      102.10       78.59     16.29 o
   7  21   8      107.18      102.66     17.06 o
   8  21   8      177.98      195.88     17.89 o
   9  21   8        0.56        5.38     12.71 o
  10  21   8       42.76       44.28     14.00 o
  11  21   8       21.37       37.51     15.77 o
  12  21   8       36.80       71.81     19.06 o
  13  21   8       53.98       32.04     16.03 o
   0  22   8        0.21      -15.39     24.84 o
   1  22   8        9.75       14.43     31.59 o
   2  22   8       22.87       30.32     15.26 o
   3  22   8       67.75       58.70     13.24 o
   4  22   8       38.89       82.35     17.28 o
   5  22   8      143.86      160.84     19.81 o
   6  22   8       60.17       74.92     17.30 o
   7  22   8       71.40       84.63     17.73 o
   8  22   8       59.14       52.13     16.16 o
   9  22   8        1.10       28.89     15.17 o
  10  22   8       68.04       89.28     25.17 o
  11  22   8       22.99       34.97     19.12 o
   0  23   8       58.50       86.36     24.99 o
   1  23   8       38.02       50.81     17.56 o
   2  23   8      182.67      163.62     20.14 o
   3  23   8       36.29       20.11     16.79 o
   4  23   8       51.41       69.05     20.44 o
   5  23   8       15.12       37.70     19.45 o
   6  23   8       21.66       25.24     19.05 o
   7  23   8       23.74       48.24     16.20 o
   8  23   8       12.87       13.79     15.59 o
   9  23   8       67.32       63.07     20.02 o
   0  24   8        1.60       21.83     23.28 o
   1  24   8       95.10      104.42     19.31 o
   2  24   8        1.04       -0.60     14.65 o
   3  24   8      228.90      234.24     26.84 o
   4  24   8        8.55       14.44     27.22 o
   5  24   8        6.32      -25.25     25.25 o
   6  24   8       19.94       47.36     19.65 o
   0   1   9      641.07      706.65     13.08 o
   0   2   9     1828.48     1986.76     21.93 o
   1   2   9      101.20      102.18      4.64 o
   0   3   9     2405.41     2334.27     26.07 o
   1   3   9     1328.44     1283.80     12.86 o
   2   3   9     1751.70     1724.82     15.87 o
   0   4   9       99.58      114.36      7.84 o
   1   4   9      969.54      874.21     10.59 o
   2   4   9     1559.51     1594.49     15.19 o
   3   4   9      960.71      970.30     13.12 o
   0   5   9      270.56      339.61     13.69 o
   1   5   9      689.26      701.80     10.34 o
   2   5   9     1694.75     1663.09     17.40 o
   3   5   9      769.00      829.75     12.25 o
   4   5   9      752.68      649.34     29.53 o
   0   6   9      113.54      144.11     15.07 o
   1   6   9       84.89      104.19      5.64 o
   2   6   9      622.72      583.80     10.35 o
   3   6   9     1079.27     1086.09     14.27 o
   4   6   9       29.88       40.80      5.75 o
   5   6   9      675.73      645.10     13.49 o
   0   7   9       22.19       15.25      6.16 o
   1   7   9     1159.76     1184.24     13.15 o
   2   7   9     1985.56     1834.42     17.71 o
   3   7   9       21.32       26.57      5.18 o
   4   7   9       81.05       90.51      5.65 o
   5   7   9     1738.67     1697.77     21.67 o
   6   7   9      583.56      569.82     14.11 o
   0   8   9     1885.10     1731.38     25.97 o
   1   8   9      223.60      216.60      7.97 o
   2   8   9      117.37      149.15      7.97 o
   3   8   9       67.73      100.20      7.22 o
   4   8   9      173.52      141.66      8.04 o
   5   8   9      506.87      491.53     13.47 o
   6   8   9      634.83      577.66     14.45 o
   7   8   9      383.33      365.49     14.80 o
   0   9   9      547.33      466.05     16.29 o
   1   9   9      242.94      262.75     10.46 o
   2   9   9      477.31      437.35     12.36 o
   3   9   9     1850.34     1745.48     24.83 o
   4   9   9      718.38      654.33     13.51 o
   5   9   9      785.79      731.62     15.97 o
   6   9   9      877.19      818.81     16.79 o
   7   9   9      274.51      254.16     12.95 o
   8   9   9      135.64      116.14     10.62 o
   0  10   9       36.79       46.33      9.61 o
   1  10   9      439.97      407.81     11.63 o
   2  10   9      198.91      253.41     10.03 o
   3  10   9      164.31      137.50      8.50 o
   4  10   9     1054.32     1076.61     20.15 o
   5  10   9      403.13      361.99     18.84 o
   6  10   9      637.67      599.36     16.94 o
   7  10   9      712.97      607.19     17.47 o
   8  10   9      321.55      319.63     16.35 o
   9  10   9       56.67       61.08      9.73 o
   0  11   9      452.36      322.76     15.95 o
   1  11   9      926.33      888.56     15.76 o
   2  11   9      456.79      387.23     12.70 o
   3  11   9       21.96        1.45      6.64 o
   4  11   9      200.47      162.16     10.63 o
   5  11   9      419.73      380.68     13.87 o
   6  11   9      367.88      337.50     15.43 o
   7  11   9      732.92      680.45     19.12 o
   8  11   9       70.52       49.80      9.70 o
   9  11   9      178.99      177.75     11.81 o
  10  11   9       84.57       49.26      9.26 o
   0  12   9        8.03       27.99      9.63 o
   1  12   9      124.13      135.09      8.76 o
   2  12   9      114.59      137.00      9.67 o
   3  12   9       75.21       49.14      7.84 o
   4  12   9      573.40      590.80     15.96 o
   5  12   9      660.76      686.53     21.61 o
   6  12   9      218.67      176.23     12.75 o
   7  12   9       23.30       28.15      9.45 o
   8  12   9      652.17      523.05     18.25 o
   9  12   9        6.60        9.09      9.16 o
  10  12   9      590.74      545.04     19.37 o
  11  12   9      176.58      180.08     13.13 o
   0  13   9       23.76       52.14     10.73 o
   1  13   9       95.80      117.56      9.48 o
   2  13   9      299.16      315.88     12.33 o
   3  13   9      117.49      103.78      8.85 o
   4  13   9      709.38      625.93     16.84 o
   5  13   9       67.90       63.72      9.29 o
   6  13   9       81.04       76.00     11.02 o
   7  13   9      218.93      207.52     14.03 o
   8  13   9      198.84      189.59     13.98 o
   9  13   9       92.98      104.09     12.43 o
  10  13   9      366.03      401.92     19.18 o
  11  13   9       62.30       54.01     11.82 o
  12  13   9       37.46       64.12     10.97 o
   0  14   9        0.25       -2.46     15.94 o
   1  14   9      449.83      379.49     14.00 o
   2  14   9      378.15      347.41     13.09 o
   3  14   9     1271.66     1106.31     19.35 o
   4  14   9      179.03      142.13     10.99 o
   5  14   9      233.15      224.84     12.65 o
   6  14   9      134.86      146.20     12.91 o
   7  14   9      293.10      284.28     15.85 o
   8  14   9      302.55      330.57     17.21 o
   9  14   9       55.15       47.60     11.53 o
  10  14   9        2.90        0.65     13.65 o
  11  14   9       27.12       20.86     11.97 o
  12  14   9      299.64      329.63     27.78 o
  13  14   9       31.66       31.63     14.47 o
   0  15   9       18.69       12.39     10.90 o
   1  15   9      189.50      186.55     12.11 o
   2  15   9       69.71       47.43      8.37 o
   3  15   9       28.74       47.71      8.76 o
   4  15   9      142.20      156.37     11.63 o
   5  15   9      847.80      798.53     19.98 o
   6  15   9       13.71       20.28     11.32 o
   7  15   9      329.66      307.03     17.93 o
   8  15   9       40.40       42.62     11.85 o
   9  15   9      158.31      132.09     13.59 o
  10  15   9       72.96       63.78     12.91 o
  11  15   9      154.68      183.02     18.46 o
  12  15   9       17.34       43.84     12.62 o
  13  15   9       49.42       58.18     16.07 o
  14  15   9      205.54      289.03     23.69 o
   0  16   9      301.83      288.30     28.30 o
   1  16   9       76.09       88.30      9.94 o
   2  16   9      105.53      131.49     10.80 o
   3  16   9      373.11      346.81     15.10 o
   4  16   9      160.63      173.44     12.66 o
   5  16   9       93.11       78.84     11.69 o
   6  16   9      138.07      160.72     14.18 o
   7  16   9      122.36      124.93     14.56 o
   8  16   9      127.69      145.40     17.93 o
   9  16   9      123.07      134.80     16.90 o
  10  16   9       51.39       70.25     13.54 o
  11  16   9       58.97       62.30     13.48 o
  12  16   9       79.28      115.40     23.62 o
  13  16   9      268.64      351.63     80.55 o
  14  16   9        8.93        5.08     12.73 o
  15  16   9       25.69       41.16     32.54 o
   0  17   9       73.70      104.89     17.11 o
   1  17   9      111.81      116.00     10.83 o
   2  17   9       73.72       93.41     10.81 o
   3  17   9       72.67       68.87     10.54 o
   4  17   9      128.72      112.80     11.24 o
   5  17   9      265.52      237.79     16.81 o
   6  17   9      104.55       97.75     13.46 o
   7  17   9       34.51       41.86     12.23 o
   8  17   9       26.93       40.99     14.66 o
   9  17   9       12.67       -3.80     11.97 o
  10  17   9       54.18       71.76     14.51 o
  11  17   9      136.53      178.96     18.38 o
  12  17   9        1.39       27.53     13.72 o
  13  17   9       24.79       49.97     16.88 o
  14  17   9       63.94      143.19     26.84 o
  15  17   9        0.21       29.69     19.17 o
  16  17   9       25.13       25.30     20.35 o
   0  18   9        2.65       -3.02     11.22 o
   1  18   9       30.85       46.61      9.87 o
   2  18   9      302.83      302.91     16.32 o
   3  18   9      140.41      149.03     12.34 o
   4  18   9      173.18      133.45     13.20 o
   5  18   9       32.45       43.27     13.55 o
   6  18   9       52.78       73.10     15.78 o
   7  18   9      142.79      115.70     15.97 o
   8  18   9        9.40       18.77     13.20 o
   9  18   9       19.28       20.00     13.33 o
  10  18   9      124.74      158.21     16.40 o
  11  18   9        5.40       29.90     12.16 o
  12  18   9       83.59      128.89     18.70 o
  13  18   9       43.29       97.19     24.56 o
  14  18   9       10.75       28.30     21.36 o
  15  18   9       13.77       12.70     16.10 o
  16  18   9       21.66       40.69     16.73 o
   0  19   9        0.00       17.13     15.38 o
   1  19   9      133.09      120.88     13.52 o
   2  19   9       29.08       40.61     13.09 o
   3  19   9       19.28       39.08     12.37 o
   4  19   9      270.44      249.06     19.90 o
   5  19   9      386.51      357.31     28.72 o
   6  19   9      348.27      330.71     22.45 o
   7  19   9       76.73       51.56     14.91 o
   8  19   9       19.27        6.52     13.56 o
   9  19   9      225.41      196.55     19.89 o
  10  19   9        0.18       28.62     13.47 o
  11  19   9       14.08        5.68     12.62 o
  12  19   9       68.50       76.75     21.35 o
  13  19   9      149.33      161.81     30.59 o
  14  19   9       32.49       51.08     22.60 o
  15  19   9      108.22      110.86     35.38 o
   0  20   9       23.79       35.83     28.53 o
   1  20   9       64.60       65.80     15.25 o
   2  20   9        5.97       30.93     16.91 o
   3  20   9       34.95       27.78     12.81 o
   4  20   9       46.88       65.22     15.51 o
   5  20   9      168.70      213.19     24.81 o
   6  20   9      188.27      185.43     19.28 o
   7  20   9      169.79      205.40     20.30 o
   8  20   9        5.04       14.11     13.95 o
   9  20   9       38.46       41.71     13.96 o
  10  20   9       15.76       12.61     14.66 o
  11  20   9       53.92       51.09     14.48 o
  12  20   9      116.96      112.32     16.35 o
  13  20   9        0.89        2.42     13.91 o
   0  21   9       44.66      114.62     24.49 o
   1  21   9      120.40      149.82     19.30 o
   2  21   9        5.82        6.53     15.94 o
   3  21   9      123.71      138.00     18.50 o
   4  21   9       87.18       79.09     16.87 o
   5  21   9        7.34        9.53     18.20 o
   6  21   9      336.87      276.18     22.27 o
   7  21   9      163.81      182.21     20.09 o
   8  21   9        1.58        9.02     14.07 o
   9  21   9      232.44      213.82     19.02 o
  10  21   9      161.46      201.34     21.38 o
  11  21   9      156.82      174.14     18.11 o
  12  21   9        6.83        4.13     13.65 o
   0  22   9       40.84       13.75     21.16 o
   1  22   9       34.26       36.50     15.54 o
   2  22   9      389.20      398.70     25.48 o
   3  22   9      149.04      196.09     20.81 o
   4  22   9       88.45       76.63     17.24 o
   5  22   9      105.50      117.77     19.04 o
   6  22   9      132.26      133.97     19.79 o
   7  22   9       93.26      100.93     18.05 o
   8  22   9       10.61       21.37     14.05 o
   9  22   9      132.14      176.47     18.91 o
  10  22   9        2.37       32.75     27.78 o
   0  23   9        3.31       -1.17     21.14 o
   1  23   9       17.28       15.08     15.87 o
   2  23   9      104.30       67.17     37.90 o
   3  23   9        4.39       -0.78     15.51 o
   4  23   9      306.04      259.70     23.56 o
   5  23   9      177.97      229.93     23.20 o
   6  23   9       88.38       92.34     19.77 o
   7  23   9      122.43      152.53     24.11 o
   0  24   9        0.67      -28.12     28.12 o
   1  24   9       46.74       41.50     22.31 o
   2  24   9       86.07      115.73     22.54 o
   3  24   9      195.19      165.58     36.24 o
   4  24   9      103.50      101.01     27.73 o
   0   0  10      232.37      184.92     16.82 o
   0   1  10        5.14       16.52      5.67 o
   1   1  10      976.96      881.25     14.80 o
   0   2  10     3528.40     3433.52     32.77 o
   1   2  10      536.29      518.85      8.45 o
   2   2  10     1066.69     1090.01     16.40 o
   0   3  10      410.38      390.69     11.85 o
   1   3  10      136.02      132.95      5.93 o
   2   3  10       66.62       51.27      4.67 o
   3   3  10      252.88      270.25     10.48 o
   0   4  10      345.44      340.23     11.50 o
   1   4  10      191.22      219.99      6.89 o
   2   4  10      198.99      220.09      6.96 o
   3   4  10     2444.38     2438.18     21.56 o
   4   4  10     1821.08     1763.27     25.03 o
   0   5  10        2.89        5.04      6.51 o
   1   5  10       54.89       41.81      5.19 o
   2   5  10      525.52      516.64      9.86 o
   3   5  10      492.43      453.08      9.89 o
   4   5  10     1208.55     1182.44     16.41 o
   5   5  10      397.58      302.32     21.33 o
   0   6  10      351.50      336.88     11.89 o
   1   6  10       16.59       16.05      4.00 o
   2   6  10      468.40      444.78      9.78 o
   3   6  10      230.48      242.66      8.57 o
   4   6  10     1013.13      920.47     14.10 o
   5   6  10     1513.99     1542.69     22.37 o
   6   6  10       94.37      110.56      9.38 o
   0   7  10      301.79      284.75     11.76 o
   1   7  10        0.05        2.30      4.84 o
   2   7  10       62.08       59.77      7.76 o
   3   7  10      486.67      481.22     13.53 o
   4   7  10       19.64       17.49      5.89 o
   5   7  10      167.10      152.03      8.24 o
   6   7  10      686.84      659.45     16.06 o
   7   7  10     4765.79     4236.97     68.99 o
   0   8  10      163.82      119.44     13.30 o
   1   8  10     1630.73     1355.32     21.29 o
   2   8  10     1450.63     1446.00     21.83 o
   3   8  10      329.85      361.81     12.37 o
   4   8  10       81.31       74.35      8.51 o
   5   8  10     1335.03     1189.98     19.50 o
   6   8  10      336.25      341.63     14.66 o
   7   8  10      339.98      409.14     17.53 o
   8   8  10      879.59      804.30     27.87 o
   0   9  10     1678.94     1609.21     33.29 o
   1   9  10     1280.06     1190.17     18.76 o
   2   9  10       59.34       52.37      7.45 o
   3   9  10      107.57      106.60      8.77 o
   4   9  10      348.27      404.15     13.92 o
   5   9  10      292.84      260.87     13.09 o
   6   9  10      415.46      367.38     14.90 o
   7   9  10     1113.83     1104.04     22.64 o
   8   9  10      448.92      465.17     16.67 o
   9   9  10      407.52      376.56     22.47 o
   0  10  10      736.68      730.73     20.70 o
   1  10  10       69.44       67.63      7.57 o
   2  10  10     1205.72     1269.92     18.67 o
   3  10  10     2294.42     2213.22     36.81 o
   4  10  10      821.07      758.83     16.55 o
   5  10  10       46.74       49.58      8.93 o
   6  10  10      481.24      403.79     17.95 o
   7  10  10     1068.74      987.62     25.02 o
   8  10  10      212.16      242.41     15.48 o
   9  10  10      880.09      858.59     20.86 o
  10  10  10      604.09      617.80     26.83 o
   0  11  10      110.22      116.40     11.92 o
   1  11  10     1774.73     1597.61     21.21 o
   2  11  10      248.36      243.48     10.43 o
   3  11  10      514.94      536.04     14.02 o
   4  11  10      504.11      501.85     14.91 o
   5  11  10       45.74       33.23      8.10 o
   6  11  10      344.76      310.49     15.64 o
   7  11  10       24.60       13.29      9.01 o
   8  11  10      113.20      130.85     13.44 o
   9  11  10      212.65      204.90     15.86 o
  10  11  10       61.37       62.54     12.19 o
  11  11  10      147.42      169.50     28.31 o
   0  12  10      852.44      702.81     21.22 o
   1  12  10     1208.01     1137.17     18.36 o
   2  12  10     1063.64     1036.07     17.59 o
   3  12  10       52.85       68.18      7.97 o
   4  12  10      210.99      201.27     11.94 o
   5  12  10      153.12      153.55     12.45 o
   6  12  10      109.96      107.78     11.38 o
   7  12  10       16.91        5.15      9.10 o
   8  12  10      280.98      268.97     15.52 o
   9  12  10       35.45       35.37     11.11 o
  10  12  10       11.86       -1.60     11.94 o
  11  12  10      336.73      396.12     22.10 o
  12  12  10       14.60       33.69     18.50 o
   0  13  10        9.85       11.50      9.82 o
   1  13  10      414.17      430.59     14.88 o
   2  13  10      280.33      286.50     14.29 o
   3  13  10       21.47       24.81      7.53 o
   4  13  10      115.90      122.98     10.69 o
   5  13  10      158.63      160.76     13.15 o
   6  13  10       79.43       72.43     11.44 o
   7  13  10       58.20       50.50     11.00 o
   8  13  10      105.77       72.14     11.73 o
   9  13  10       74.78       56.59     11.61 o
  10  13  10      191.30      203.53     15.04 o
  11  13  10       96.95      102.73     20.01 o
  12  13  10       49.18       84.44     15.74 o
  13  13  10      146.37      180.99     27.31 o
   0  14  10       61.27       78.33     12.04 o
   1  14  10      252.06      296.16     12.56 o
   2  14  10      240.41      261.70     12.81 o
   3  14  10      375.36      362.36     14.88 o
   4  14  10       66.21       72.20      9.30 o
   5  14  10      401.53      394.13     18.16 o
   6  14  10       22.54       15.84     10.10 o
   7  14  10      273.91      283.14     19.38 o
   8  14  10      107.85      112.13     14.29 o
   9  14  10      197.09      204.71     16.62 o
  10  14  10      140.73      178.51     18.19 o
  11  14  10      171.58      165.10     15.93 o
  12  14  10       44.10       46.11     15.02 o
  13  14  10      106.89      122.92     18.34 o
  14  14  10      354.39      546.79    154.35 o
   0  15  10      364.85      332.55     30.12 o
   1  15  10      204.17      182.05     11.70 o
   2  15  10      183.39      229.99     11.77 o
   3  15  10       82.09       69.37      9.53 o
   4  15  10      164.66      166.82     11.46 o
   5  15  10       76.81       83.46     12.08 o
   6  15  10      202.45      181.26     15.40 o
   7  15  10      188.17      167.13     15.44 o
   8  15  10        5.25        0.52     11.72 o
   9  15  10       21.26       19.76     12.85 o
  10  15  10       85.38      119.84     16.71 o
  11  15  10        0.78       -7.41     11.65 o
  12  15  10       94.66      142.78     29.79 o
  13  15  10       35.29       91.51     23.23 o
  14  15  10      188.11      249.65     37.75 o
  15  15  10      171.93      202.48     46.41 o
   0  16  10       32.00       31.55     12.30 o
   1  16  10       28.39       33.04      7.44 o
   2  16  10      120.00      123.52     10.95 o
   3  16  10       14.69        5.10      8.47 o
   4  16  10      167.87      162.78     13.06 o
   5  16  10       49.25       46.30     12.02 o
   6  16  10      162.26      178.87     17.51 o
   7  16  10      273.51      283.18     46.36 o
   8  16  10      250.14      281.91     21.63 o
   9  16  10       61.45       74.86     15.41 o
  10  16  10        8.24        2.42     22.76 o
  11  16  10       40.79       64.73     13.63 o
  12  16  10        2.29        6.44     22.75 o
  13  16  10        9.34       13.95     15.12 o
  14  16  10       82.19      137.91     41.67 o
  15  16  10       15.61       49.45     19.57 o
  16  16  10       46.22       84.37     96.19 o
   0  17  10      126.25      140.79     16.24 o
   1  17  10       76.04       80.73     12.51 o
   2  17  10       54.34       72.03     12.20 o
   3  17  10       66.64       63.11     12.19 o
   4  17  10      145.30      147.72     16.54 o
   5  17  10       11.40       14.59     12.33 o
   6  17  10      316.28      289.49     27.21 o
   7  17  10       94.27      147.49     18.95 o
   8  17  10       59.99      105.87     16.43 o
   9  17  10        9.63       42.30     14.70 o
  10  17  10      114.53      153.29     32.16 o
  11  17  10       65.95       91.39     17.43 o
  12  17  10      139.63      184.60     24.05 o
  13  17  10       86.37      117.83     22.45 o
  14  17  10       31.67       85.79     19.10 o
  15  17  10       63.84      118.08     31.11 o
  16  17  10      125.71      200.54     31.40 o
   0  18  10      253.45      280.81     23.69 o
   1  18  10       29.07       28.81     10.57 o
   2  18  10        8.65       24.24     11.51 o
   3  18  10       56.56       76.21     13.22 o
   4  18  10       58.79       52.34     14.22 o
   5  18  10      120.67      132.31     16.47 o
   6  18  10       36.05       43.71     16.47 o
   7  18  10      132.40      112.29     16.54 o
   8  18  10       22.28       19.28     13.34 o
   9  18  10        8.72        1.59     13.13 o
  10  18  10       53.77       57.87     13.87 o
  11  18  10       29.98       35.93     13.52 o
  12  18  10       93.10      108.73     18.88 o
  13  18  10       28.55       46.85     20.05 o
  14  18  10       73.16      102.23     20.20 o
  15  18  10       94.31       63.04     20.54 o
   0  19  10      107.11      115.79     23.22 o
   1  19  10      165.17      150.28     16.41 o
   2  19  10       39.12       54.93     12.93 o
   3  19  10       39.40       83.80     16.00 o
   4  19  10       99.35      103.58     16.69 o
   5  19  10      233.50      213.63     32.11 o
   6  19  10      423.19      351.55     23.52 o
   7  19  10       59.97       79.01     18.01 o
   8  19  10       61.70       80.27     16.21 o
   9  19  10       40.01       47.14     23.73 o
  10  19  10      220.08      222.57     19.07 o
  11  19  10       13.36       23.39     15.45 o
  12  19  10       21.03        8.18     12.93 o
  13  19  10       29.21       72.07     31.29 o
   0  20  10        3.07       -6.49     14.64 o
   1  20  10       16.11       15.55     12.25 o
   2  20  10       26.18       35.50     13.30 o
   3  20  10      134.59      127.45     18.41 o
   4  20  10       39.11       42.42     15.43 o
   5  20  10       18.35       20.52     14.74 o
   6  20  10        0.54      -10.85     13.35 o
   7  20  10       74.47       52.52     15.88 o
   8  20  10      137.98      123.80     18.56 o
   9  20  10       76.67       79.24     17.49 o
  10  20  10       15.33       -0.15     14.14 o
  11  20  10       17.94       29.36     13.92 o
  12  20  10        6.93       -6.53     13.28 o
   0  21  10        0.04       14.35     20.22 o
   1  21  10      165.81      167.31     16.51 o
   2  21  10       62.60       89.78     16.94 o
   3  21  10       28.16       39.55     16.38 o
   4  21  10      290.68      276.32     22.99 o
   5  21  10       58.95       99.59     18.08 o
   6  21  10      151.71      137.84     18.84 o
   7  21  10      153.34      205.75     21.14 o
   8  21  10       78.59       84.45     18.24 o
   9  21  10      127.55      162.25     17.99 o
  10  21  10       58.35       58.35     15.37 o
   0  22  10        0.91       11.73     27.77 o
   1  22  10       69.36      106.13     25.04 o
   2  22  10       17.71       18.30     20.98 o
   3  22  10      243.53      226.85     22.19 o
   4  22  10       73.10       76.84     17.91 o
   5  22  10       35.77       17.50     15.86 o
   6  22  10      401.22      353.56     25.96 o
   7  22  10       89.10       78.24     18.09 o
   8  22  10       45.82       53.64     16.56 o
   0  23  10        1.90      -20.18     20.18 o
   1  23  10       26.07       53.32     21.08 o
   2  23  10       26.48       45.64     19.35 o
   3  23  10       89.76       76.01     19.22 o
   4  23  10      224.32      217.48     22.83 o
   5  23  10      141.73      122.99     23.53 o
   0   1  11      321.74      322.71     10.90 o
   0   2  11        0.38        2.18      6.02 o
   1   2  11      233.20      286.34      7.79 o
   0   3  11     1440.96     1379.27     19.39 o
   1   3  11      678.65      686.71     10.02 o
   2   3  11      162.00      182.38      6.48 o
   0   4  11      482.76      529.53     13.92 o
   1   4  11     1944.32     1808.73     17.15 o
   2   4  11      306.55      270.52      7.62 o
   3   4  11     1205.32     1215.95     13.93 o
   0   5  11      337.31      323.16     12.91 o
   1   5  11      260.58      245.11      8.18 o
   2   5  11      899.15      949.29     13.40 o
   3   5  11      882.13      833.60     12.72 o
   4   5  11      463.05      456.21     11.44 o
   0   6  11      145.65      126.23      9.47 o
   1   6  11      820.07      786.39     12.24 o
   2   6  11      151.26      147.69      8.15 o
   3   6  11     1887.32     1752.55     21.74 o
   4   6  11      209.61      228.15     10.41 o
   5   6  11      531.19      518.13     14.45 o
   0   7  11        0.01        2.77      5.14 o
   1   7  11      815.63      777.57     18.92 o
   2   7  11      253.53      234.07     10.24 o
   3   7  11     2048.72     1752.06     22.74 o
   4   7  11      559.14      507.26     14.36 o
   5   7  11      456.34      453.78     15.54 o
   6   7  11      166.50      154.79     10.58 o
   0   8  11      869.24      829.08     25.95 o
   1   8  11       13.80       18.20      7.50 o
   2   8  11      577.10      564.45     15.33 o
   3   8  11       81.47       75.88      8.61 o
   4   8  11      826.16      768.56     17.35 o
   5   8  11      507.24      487.23     15.82 o
   6   8  11      300.14      266.54     22.19 o
   7   8  11      121.64      105.63     10.72 o
   0   9  11        6.36        0.45     10.55 o
   1   9  11      719.74      670.03     16.04 o
   2   9  11      323.29      323.83     18.66 o
   3   9  11     1455.41     1475.20     21.36 o
   4   9  11      606.57      599.46     15.11 o
   5   9  11       57.57       60.16      9.93 o
   6   9  11      898.34      783.55     27.47 o
   7   9  11      271.68      199.19     14.72 o
   8   9  11        7.06       25.64     10.34 o
   0  10  11     2173.86     2000.30     34.49 o
   1  10  11      492.78      530.46     13.38 o
   2  10  11      151.01      175.05     10.00 o
   3  10  11       85.56       92.48      8.45 o
   4  10  11      426.51      434.80     15.13 o
   5  10  11      617.99      586.49     19.98 o
   6  10  11      248.95      211.50     15.15 o
   7  10  11       11.63        2.64     12.32 o
   8  10  11      141.65      115.90     14.59 o
   9  10  11       19.63       20.82     10.63 o
   0  11  11       10.74       26.43      9.48 o
   1  11  11       16.70       22.36      6.72 o
   2  11  11       97.12       90.00      8.15 o
   3  11  11      943.80      819.10     15.96 o
   4  11  11       89.15      107.95     10.11 o
   5  11  11       93.50       97.83     11.56 o
   6  11  11       61.42       50.85     11.64 o
   7  11  11      110.35      122.51     14.71 o
   8  11  11       88.48       97.83     12.79 o
   9  11  11      114.23      117.78     13.63 o
  10  11  11       37.92       40.61     13.89 o
   0  12  11       27.14       44.74     10.24 o
   1  12  11      204.87      206.75     10.43 o
   2  12  11       29.12       33.27      7.53 o
   3  12  11      178.84      169.28     10.22 o
   4  12  11       32.81       28.52      8.74 o
   5  12  11       74.59       84.53     11.43 o
   6  12  11       97.92       97.53     11.87 o
   7  12  11      360.65      358.27     17.64 o
   8  12  11      375.86      358.03     17.77 o
   9  12  11      213.34      215.12     16.85 o
  10  12  11       65.07       36.04     15.96 o
  11  12  11       46.31       83.95     17.67 o
   0  13  11        3.06       11.61     10.28 o
   1  13  11      890.06      840.66     16.97 o
   2  13  11      114.44      152.76     14.45 o
   3  13  11       43.20       38.49      9.55 o
   4  13  11        5.55       -2.84      8.43 o
   5  13  11      342.91      325.84     17.22 o
   6  13  11       55.14       83.28     12.14 o
   7  13  11      300.98      294.32     16.86 o
   8  13  11       13.35       19.88     11.62 o
   9  13  11      102.63       80.31     14.56 o
  10  13  11       70.17       68.55     14.49 o
  11  13  11        5.78       24.73     15.59 o
  12  13  11      165.80      192.50     19.79 o
   0  14  11      127.90      101.57     13.29 o
   1  14  11       79.52       74.60      9.22 o
   2  14  11      251.58      232.77     12.02 o
   3  14  11       15.60       17.90      7.27 o
   4  14  11      132.99      149.34     12.38 o
   5  14  11        1.17       -3.27      9.63 o
   6  14  11        8.91        5.50     10.00 o
   7  14  11      116.91      128.41     16.01 o
   8  14  11       61.32       92.66     16.76 o
   9  14  11       32.38       13.01     13.09 o
  10  14  11       90.58      110.34     16.41 o
  11  14  11       38.34       58.22     17.67 o
  12  14  11       38.33       43.05     15.70 o
  13  14  11       31.30       60.29     27.80 o
   0  15  11       20.53       34.27     12.12 o
   1  15  11       61.53       53.70      9.07 o
   2  15  11       19.68       11.32      7.74 o
   3  15  11      162.50      173.50     12.79 o
   4  15  11       43.67       48.63     19.83 o
   5  15  11      108.86      112.10     19.26 o
   6  15  11       28.12       31.30     13.25 o
   7  15  11       48.37       50.58     14.15 o
   8  15  11      276.91      266.76     22.83 o
   9  15  11        0.14        0.61     12.95 o
  10  15  11       51.02       57.24     26.13 o
  11  15  11       25.10       49.86     16.42 o
  12  15  11        1.17       15.98     15.58 o
  13  15  11       16.63       26.18     16.42 o
  14  15  11       21.78       69.80     20.84 o
   0  16  11       44.85       52.52     15.73 o
   1  16  11       38.55       58.25     11.17 o
   2  16  11       92.74       98.20     13.29 o
   3  16  11       69.04       74.61     15.62 o
   4  16  11       15.05       30.38     12.87 o
   5  16  11      141.59      166.01     17.73 o
   6  16  11       68.83       76.81     15.38 o
   7  16  11      387.23      435.74     24.96 o
   8  16  11       50.19       68.90     15.33 o
   9  16  11      156.11      165.97     31.99 o
  10  16  11      180.15      216.13     21.21 o
  11  16  11       37.45       55.96     34.49 o
  12  16  11       64.34      102.83     19.51 o
  13  16  11       54.89       50.26     27.28 o
  14  16  11        1.09        1.76     21.71 o
  15  16  11       59.40      121.29     20.75 o
   0  17  11       23.28       26.08     14.33 o
   1  17  11        4.16       10.75      9.78 o
   2  17  11      179.12      203.34     16.31 o
   3  17  11      237.08      200.31     18.77 o
   4  17  11       37.40       52.82     14.40 o
   5  17  11       23.18       41.39     14.24 o
   6  17  11       22.56       28.46     14.19 o
   7  17  11       29.85       42.88     24.63 o
   8  17  11       12.61       31.58     19.12 o
   9  17  11      164.71      151.62     24.17 o
  10  17  11      121.09      153.31     21.14 o
  11  17  11       26.65       75.23     19.82 o
  12  17  11       32.93       74.56     28.32 o
  13  17  11       11.51       23.59     31.11 o
  14  17  11      210.97      323.07     56.66 o
  15  17  11       79.44      146.58     30.86 o
   0  18  11       24.56       59.22     16.66 o
   1  18  11       90.67      105.75     17.60 o
   2  18  11       77.36       88.36     13.65 o
   3  18  11       67.39       52.28     15.06 o
   4  18  11       30.74       41.11     14.27 o
   5  18  11       14.39       28.10     14.06 o
   6  18  11      158.67      133.65     17.58 o
   7  18  11       39.87       43.38     17.72 o
   8  18  11       64.00       71.86     16.10 o
   9  18  11      157.45      161.37     19.21 o
  10  18  11       83.84      149.67     46.13 o
  11  18  11       28.36       20.01     19.74 o
  12  18  11      106.31      156.64     50.11 o
  13  18  11       36.80       48.98     20.81 o
   0  19  11      113.46      130.40     20.63 o
   1  19  11       37.19        9.73      9.65 o
   2  19  11       28.01       18.06     13.95 o
   3  19  11       87.14       78.84     16.57 o
   4  19  11       33.86       53.22     15.39 o
   5  19  11      157.82      164.05     18.90 o
   6  19  11       45.13       54.22     21.12 o
   7  19  11      183.79      198.01     20.38 o
   8  19  11       33.44       51.87     15.75 o
   9  19  11        5.85       -3.22     14.02 o
  10  19  11       23.71       28.13     13.67 o
  11  19  11       34.81       45.07     16.76 o
  12  19  11       30.31       36.49     16.30 o
   0  20  11       64.41      114.29     24.87 o
   1  20  11       28.55       40.44     13.57 o
   2  20  11        0.81       14.31     14.91 o
   3  20  11       96.28       68.66     17.07 o
   4  20  11      217.11      198.58     20.76 o
   5  20  11       53.53       58.75     15.87 o
   6  20  11      148.54      144.31     18.87 o
   7  20  11       18.22       37.64     15.69 o
   8  20  11      186.79      183.95     20.68 o
   9  20  11       11.48       -6.64     18.73 o
  10  20  11      203.89      224.90     19.77 o
   0  21  11        0.89       14.56     25.29 o
   1  21  11      134.22      166.89     20.57 o
   2  21  11        7.86       20.34     15.59 o
   3  21  11      104.09       79.77     17.56 o
   4  21  11       26.87       35.96     17.10 o
   5  21  11       56.82       48.57     16.56 o
   6  21  11       20.63       27.83     15.29 o
   7  21  11       64.69       59.51     17.03 o
   8  21  11        0.14       41.60     16.63 o
   0  22  11      128.79        7.06     58.96 o
   1  22  11       12.55       19.35     18.25 o
   2  22  11       36.14       59.24     17.95 o
   3  22  11       68.45       54.91     17.16 o
   4  22  11       85.36      104.46     19.32 o
   5  22  11       15.06       11.87     16.40 o
   0   0  12    10453.09    10411.61    163.29 o
   0   1  12      876.20      934.82     16.93 o
   1   1  12     2037.81     2026.63     24.85 o
   0   2  12     3727.08     3342.10     34.14 o
   1   2  12      132.00      144.92      6.43 o
   2   2  12       36.74       43.33      7.34 o
   0   3  12       18.48       34.08      7.25 o
   1   3  12      102.19      114.76      6.12 o
   2   3  12     3749.19     3430.00     24.61 o
   3   3  12     2132.42     1940.31     24.49 o
   0   4  12      232.95      279.04     13.75 o
   1   4  12     2012.06     1971.71     17.36 o
   2   4  12      390.80      450.94      9.08 o
   3   4  12      961.80      888.41     12.13 o
   4   4  12      739.26      760.69     21.81 o
   0   5  12     2459.34     2358.09     31.48 o
   1   5  12     1243.18     1120.52     15.91 o
   2   5  12      212.39      249.21      9.23 o
   3   5  12     1162.27     1063.50     15.55 o
   4   5  12     2118.51     1974.54     22.49 o
   5   5  12     3054.16     2822.97     44.50 o
   0   6  12      243.98      264.59     16.71 o
   1   6  12      576.36      481.19     13.04 o
   2   6  12      284.37      314.86     11.62 o
   3   6  12      573.38      565.37     13.92 o
   4   6  12      121.23      116.17      9.67 o
   5   6  12     1013.42      961.39     24.52 o
   6   6  12     2198.47     1938.73     87.43 o
   0   7  12      641.88      481.26     20.66 o
   1   7  12     1226.70     1098.19     21.71 o
   2   7  12      996.08      872.15     21.53 o
   3   7  12     1539.72     1388.88     23.86 o
   4   7  12       75.54       85.90      8.85 o
   5   7  12      318.92      303.20     13.16 o
   6   7  12       96.42       93.62     11.56 o
   7   7  12      418.68      405.92     23.50 o
   0   8  12     1305.15     1135.89     33.87 o
   1   8  12      201.26      223.90     12.35 o
   2   8  12     1103.05      992.52     20.44 o
   3   8  12      216.89      163.04     10.54 o
   4   8  12       58.04       64.64      8.94 o
   5   8  12      584.12      531.70     21.43 o
   6   8  12       39.54       29.12     10.67 o
   7   8  12      103.19       88.70     12.40 o
   8   8  12      329.84      398.20     23.64 o
   0   9  12      405.07      349.51     29.88 o
   1   9  12       13.29        2.48      7.71 o
   2   9  12      557.06      565.41     16.90 o
   3   9  12      262.72      238.54     11.09 o
   4   9  12      140.91      140.52     10.42 o
   5   9  12      732.75      743.88     22.04 o
   6   9  12      111.04       85.60     12.24 o
   7   9  12      189.53      165.67     14.61 o
   8   9  12      106.47      142.00     19.63 o
   9   9  12      571.72      462.62     35.49 o
   0  10  12      242.93      256.91     16.03 o
   1  10  12      172.80      180.82     10.58 o
   2  10  12      176.73      159.44     10.15 o
   3  10  12      267.58      233.64     11.41 o
   4  10  12       46.90       32.45      8.96 o
   5  10  12      257.93      282.73     19.16 o
   6  10  12      142.65      115.54     13.58 o
   7  10  12       11.93       21.76     10.86 o
   8  10  12      100.29      118.00     13.70 o
   9  10  12       56.12       75.65     14.87 o
  10  10  12       24.89       62.51     27.94 o
   0  11  12       76.44       72.88     14.27 o
   1  11  12        0.08        1.06      6.64 o
   2  11  12       42.67       41.69      7.66 o
   3  11  12      311.34      307.77     12.19 o
   4  11  12       23.82       20.06      9.32 o
   5  11  12       44.89       52.35     11.85 o
   6  11  12      123.51      161.40     15.07 o
   7  11  12      588.20      573.49     22.16 o
   8  11  12       90.99      104.88     13.89 o
   9  11  12       13.36       -1.00     17.24 o
  10  11  12       47.91       65.65     37.66 o
  11  11  12      306.83      281.41     44.65 o
   0  12  12      177.23      199.97     15.17 o
   1  12  12      148.02      139.49      9.63 o
   2  12  12       19.46        7.90      7.06 o
   3  12  12       27.33       15.99      9.07 o
   4  12  12       23.32       16.38      7.62 o
   5  12  12      266.35      267.98     14.70 o
   6  12  12       48.45       69.93     11.51 o
   7  12  12        6.28       20.84     12.00 o
   8  12  12       49.92       71.90     16.54 o
   9  12  12      173.04      271.42     24.24 o
  10  12  12       18.41       25.43     15.67 o
  11  12  12       70.34       67.60     18.67 o
  12  12  12        5.83        6.40     19.67 o
   0  13  12        7.97       15.41     10.68 o
   1  13  12      152.52      187.33     10.76 o
   2  13  12       55.64       76.21      8.72 o
   3  13  12       78.96       66.83      9.98 o
   4  13  12       22.71        7.89      8.31 o
   5  13  12       74.23      104.99     13.84 o
   6  13  12      152.28      142.87     16.73 o
   7  13  12       76.44       99.31     15.32 o
   8  13  12      105.83      112.88     15.79 o
   9  13  12      168.04      214.91     19.27 o
  10  13  12       60.09       35.78     27.08 o
  11  13  12        9.72       20.29     16.83 o
  12  13  12       52.52       82.97     17.22 o
  13  13  12      133.60      104.69     25.82 o
   0  14  12       16.94       14.08     11.88 o
   1  14  12      184.70      195.23     15.71 o
   2  14  12      139.30      158.28     13.19 o
   3  14  12      103.78      111.85     13.44 o
   4  14  12       69.14       80.96     20.84 o
   5  14  12       33.59       40.09     14.97 o
   6  14  12        3.54        2.44     16.60 o
   7  14  12      116.65      125.46     16.65 o
   8  14  12       27.56       33.25     13.91 o
   9  14  12       71.16      112.01     16.87 o
  10  14  12        7.49      -13.21     14.90 o
  11  14  12       38.37       30.47     17.65 o
  12  14  12       80.19      108.49     18.32 o
  13  14  12       35.46       35.49     28.95 o
  14  14  12       49.16       74.77     33.50 o
   0  15  12      158.63      187.07     20.88 o
   1  15  12        5.62        9.33      9.39 o
   2  15  12      159.77      161.09     13.61 o
   3  15  12       60.63       72.75     16.84 o
   4  15  12       42.00       42.92     14.07 o
   5  15  12       54.76       82.27     15.28 o
   6  15  12       22.64       19.60     13.62 o
   7  15  12      190.01      233.63     28.78 o
   8  15  12       29.89       49.18     14.47 o
   9  15  12        3.01       18.68     14.44 o
  10  15  12        1.56       -3.73     21.30 o
  11  15  12        4.97       17.33     30.13 o
  12  15  12       19.72       62.25     17.73 o
  13  15  12       32.88       64.11     21.13 o
  14  15  12      193.49      308.52     54.34 o
  15  15  12       10.78        3.71     26.30 o
   0  16  12        0.01       -1.19     15.61 o
   1  16  12      138.06      149.66     13.67 o
   2  16  12       40.26       36.58     12.90 o
   3  16  12        0.70       -6.57     11.59 o
   4  16  12        0.67        0.99     12.65 o
   5  16  12       98.20       99.86     16.64 o
   6  16  12       30.77       71.08     23.99 o
   7  16  12       85.50       96.69     17.05 o
   8  16  12       26.49       22.56     17.17 o
   9  16  12      132.82      141.62     21.14 o
  10  16  12      124.35      148.44     23.53 o
  11  16  12      259.37      372.41     27.64 o
  12  16  12       10.66       14.32     23.81 o
  13  16  12       73.42       89.56     19.54 o
  14  16  12        7.31       36.93     42.03 o
   0  17  12      369.70      320.31     25.45 o
   1  17  12      162.56      188.28     15.19 o
   2  17  12       13.63       34.54     13.14 o
   3  17  12       58.75       47.85     21.77 o
   4  17  12       46.64       47.89     19.01 o
   5  17  12      114.26      136.71     32.56 o
   6  17  12       54.90       81.16     20.30 o
   7  17  12       79.36       90.25     23.84 o
   8  17  12       59.03      121.38     24.75 o
   9  17  12      178.37      158.01     25.57 o
  10  17  12      128.53      232.50     41.45 o
  11  17  12       58.11       77.89     21.37 o
  12  17  12       34.07       49.75     19.96 o
  13  17  12       34.46       80.41     29.14 o
   0  18  12       74.98       76.19     18.19 o
   1  18  12       51.39       73.46     14.63 o
   2  18  12       36.52       46.95     17.97 o
   3  18  12       80.14       98.24     16.64 o
   4  18  12       19.18       39.86     14.10 o
   5  18  12        2.08      -12.85     13.17 o
   6  18  12        8.63       22.49     14.13 o
   7  18  12       15.90       19.58     14.59 o
   8  18  12       31.35       64.93     17.20 o
   9  18  12      184.45      222.60     35.49 o
  10  18  12       75.73      161.07     36.18 o
  11  18  12       22.48       62.58     18.76 o
  12  18  12       48.92       77.84     28.28 o
   0  19  12        3.65       -9.97     15.45 o
   1  19  12       29.47       52.53     15.96 o
   2  19  12       31.92       21.33     20.67 o
   3  19  12       51.91       44.74     15.43 o
   4  19  12        6.10       29.53     15.24 o
   5  19  12       50.29       41.82     15.81 o
   6  19  12       61.18       50.53     16.51 o
   7  19  12       38.63       42.01     15.11 o
   8  19  12       48.65       81.61     17.36 o
   9  19  12       25.80       41.37     15.54 o
  10  19  12      109.43      180.77     53.09 o
   0  20  12       52.42       86.34     30.17 o
   1  20  12       89.08       98.60     26.10 o
   2  20  12        0.15      -10.76     13.80 o
   3  20  12        6.97        1.67     18.13 o
   4  20  12      101.75       95.56     17.74 o
   5  20  12       41.57       85.40     25.34 o
   6  20  12        6.76        9.84     15.55 o
   7  20  12       21.43       17.96     15.37 o
   8  20  12        4.37       32.54     16.16 o
   0  21  12       44.99       22.19     34.02 o
   1  21  12      101.40       98.01     22.36 o
   2  21  12       23.97       36.46     18.94 o
   3  21  12      126.19      160.72     21.68 o
   4  21  12       31.50       59.23     17.36 o
   5  21  12       44.43       75.53     21.32 o
   0   1  13      643.97      686.65     15.34 o
   0   2  13      165.08      202.76     10.13 o
   1   2  13      828.38      840.96     11.71 o
   0   3  13      226.29      178.73      9.80 o
   1   3  13      895.45      902.42     12.02 o
   2   3  13     1218.12     1132.66     13.45 o
   0   4  13     1639.14     1594.51     24.48 o
   1   4  13      443.94      444.18     10.18 o
   2   4  13      946.66      913.87     13.20 o
   3   4  13      155.23      117.50      6.85 o
   0   5  13      506.49      433.38     17.35 o
   1   5  13      196.10      217.54      9.20 o
   2   5  13      346.03      405.26     11.43 o
   3   5  13      111.17      114.75      8.38 o
   4   5  13      986.01      957.87     17.47 o
   0   6  13        7.47        8.33     10.82 o
   1   6  13      518.08      503.08     14.85 o
   2   6  13      104.04      122.83      9.81 o
   3   6  13      522.02      500.54     14.95 o
   4   6  13      411.89      468.25     14.96 o
   5   6  13      203.35      183.25     12.80 o
   0   7  13        0.45        6.54     10.32 o
   1   7  13      614.55      557.06     15.59 o
   2   7  13       84.83       85.62      9.42 o
   3   7  13       11.53       13.51      7.86 o
   4   7  13       26.64        2.06      7.38 o
   5   7  13       87.73       88.79     13.71 o
   6   7  13       39.68       29.99      9.34 o
   0   8  13       56.03       55.46     12.08 o
   1   8  13      420.67      389.89     15.64 o
   2   8  13      347.71      351.46     15.09 o
   3   8  13      333.04      296.59     13.37 o
   4   8  13      175.99      170.78     11.64 o
   5   8  13       40.18       27.80      9.68 o
   6   8  13      101.18      110.68     14.77 o
   7   8  13      213.70      227.24     16.32 o
   0   9  13        0.46      -10.93     10.93 o
   1   9  13      665.48      578.59     16.81 o
   2   9  13      156.95      145.66     11.67 o
   3   9  13       72.10       69.71      9.98 o
   4   9  13      187.53      167.71     11.12 o
   5   9  13       42.96       53.01     11.99 o
   6   9  13      134.20      150.92     16.14 o
   7   9  13       84.00      104.18     13.82 o
   8   9  13      272.85      288.85     24.52 o
   0  10  13       52.92       27.92     10.61 o
   1  10  13       42.69       29.13      8.09 o
   2  10  13      520.90      480.46     14.86 o
   3  10  13      125.92      139.88     11.39 o
   4  10  13      257.56      221.82     12.87 o
   5  10  13       36.28       43.90     10.91 o
   6  10  13      255.90      267.43     17.56 o
   7  10  13      698.00      704.75     42.88 o
   8  10  13       86.28       39.90     31.65 o
   9  10  13       87.30       74.13     44.79 o
   0  11  13        2.18        0.35      9.88 o
   1  11  13       41.53       38.25      7.79 o
   2  11  13      139.34      160.02     10.21 o
   3  11  13       12.25       11.56      8.11 o
   4  11  13      201.70      215.81     14.13 o
   5  11  13       44.03       17.33     11.98 o
   6  11  13      105.79       86.56     16.66 o
   7  11  13       40.10       39.75     15.42 o
   8  11  13       94.43      145.24     24.56 o
   9  11  13      138.86      177.87     26.81 o
  10  11  13       71.44       63.48     22.10 o
   0  12  13       47.86       60.27     13.07 o
   1  12  13       46.93       37.21      9.21 o
   2  12  13      118.30       90.75     11.44 o
   3  12  13       14.65       12.16      9.35 o
   4  12  13        6.82       22.70     11.18 o
   5  12  13      238.28      277.13     33.13 o
   6  12  13       20.48       23.82     13.77 o
   7  12  13      276.18      272.96     20.72 o
   8  12  13      163.63      193.97     44.37 o
   9  12  13       78.22       93.68     20.76 o
  10  12  13      175.15      201.98     24.03 o
  11  12  13       12.06       15.47     19.12 o
   0  13  13      208.47      198.61     17.97 o
   1  13  13       92.48       86.77     10.36 o
   2  13  13       10.93        5.67      9.40 o
   3  13  13       84.80       41.40     12.69 o
   4  13  13      269.18      245.25     23.98 o
   5  13  13       86.12      114.98     15.78 o
   6  13  13       15.70       33.24     13.22 o
   7  13  13      330.10      352.37     30.44 o
   8  13  13      155.09      179.44     18.39 o
   9  13  13       81.19       77.29     19.02 o
  10  13  13       66.10       65.37     20.76 o
  11  13  13        3.46        0.77     16.73 o
  12  13  13       33.09       38.51     16.66 o
   0  14  13      204.75      226.85     34.98 o
   1  14  13       99.71      108.32     14.80 o
   2  14  13      176.11      186.13     24.81 o
   3  14  13        5.63        0.74     11.92 o
   4  14  13       13.50        2.83     13.64 o
   5  14  13       25.80       15.67     13.56 o
   6  14  13       99.36      102.62     16.70 o
   7  14  13       74.49       69.63     15.68 o
   8  14  13       14.00       48.61     14.88 o
   9  14  13       96.43      105.81     20.61 o
  10  14  13      161.06      178.11     24.59 o
  11  14  13       14.65       25.17     19.24 o
  12  14  13      109.31      218.01     29.27 o
  13  14  13       74.05      129.16     44.19 o
   0  15  13        0.12       20.67     14.64 o
   1  15  13       11.48       16.77     18.71 o
   2  15  13       86.37      100.68     14.77 o
   3  15  13      138.86      157.25     21.08 o
   4  15  13       48.23       59.90     23.41 o
   5  15  13       62.17       63.75     15.95 o
   6  15  13       22.13        3.89     14.04 o
   7  15  13        7.45       20.39     20.87 o
   8  15  13       86.74      118.79     20.00 o
   9  15  13      152.56      144.83     49.08 o
  10  15  13       16.32       54.50     19.63 o
  11  15  13       70.26      115.06     37.85 o
  12  15  13      298.87      446.88     71.96 o
  13  15  13       26.88       47.37     26.79 o
  14  15  13       26.64       35.52     18.49 o
   0  16  13      109.80      149.35     20.30 o
   1  16  13      148.94      131.87     16.28 o
   2  16  13      375.95      384.16     29.02 o
   3  16  13       53.92       79.95     15.86 o
   4  16  13      138.44      153.60     20.96 o
   5  16  13       70.71       57.10     16.16 o
   6  16  13       42.00       40.38     18.38 o
   7  16  13      101.72       86.77     17.18 o
   8  16  13      270.82      315.90     24.07 o
   9  16  13      183.08      219.60     40.22 o
  10  16  13      110.87      153.74     27.77 o
  11  16  13       16.95       61.55     21.88 o
  12  16  13      325.21      421.23     55.54 o
  13  16  13       44.56       91.34     29.90 o
   0  17  13        2.91       -5.13     17.20 o
   1  17  13       41.82       45.86     14.13 o
   2  17  13       65.01       72.63     15.83 o
   3  17  13      131.58      133.96     19.68 o
   4  17  13       80.93       75.77     16.71 o
   5  17  13       50.43       61.94     17.37 o
   6  17  13       46.99       47.53     22.41 o
   7  17  13       28.39       15.40     22.97 o
   8  17  13       76.56       85.84     17.68 o
   9  17  13      266.59      314.40     52.40 o
  10  17  13      209.87      245.86     45.98 o
  11  17  13       54.74       95.09     31.08 o
   0  18  13      544.53      516.03     43.40 o
   1  18  13       66.93       60.14     15.34 o
   2  18  13       77.02       80.75     17.05 o
   3  18  13       46.67       32.21     15.69 o
   4  18  13        2.44       23.21     14.43 o
   5  18  13        4.29       18.31     18.18 o
   6  18  13       21.60        3.28     15.07 o
   7  18  13      207.96      186.58     24.28 o
   8  18  13       25.52       12.47     16.39 o
   9  18  13       84.28       80.99     22.19 o
  10  18  13       35.03       78.70     21.65 o
   0  19  13       68.51      109.77     33.69 o
   1  19  13       96.33       91.07     17.86 o
   2  19  13       78.52      134.15     19.26 o
   3  19  13        3.37       16.43     16.16 o
   4  19  13        2.30       -1.48     14.96 o
   5  19  13        3.51       -1.59     14.27 o
   6  19  13      170.97      184.53     35.32 o
   7  19  13       88.31      119.16     19.33 o
   8  19  13       25.04       31.72     16.58 o
   0  20  13        1.69      -15.96     30.60 o
   1  20  13       18.05       22.33     20.09 o
   2  20  13        2.08       -9.79     10.83 o
   3  20  13       39.42       23.59     16.49 o
   4  20  13       10.89       -0.32     15.72 o
   5  20  13       94.42      131.94     20.15 o
   0   0  14      868.60      858.19     41.84 o
   0   1  14      112.57      139.24      9.52 o
   1   1  14       65.53       61.20      9.45 o
   0   2  14      698.79      679.23     16.51 o
   1   2  14      175.33      149.11      6.93 o
   2   2  14      659.99      585.96     15.21 o
   0   3  14       15.64       32.32      8.35 o
   1   3  14      144.60      133.66      7.27 o
   2   3  14      540.84      530.31     11.35 o
   3   3  14      526.02      527.00     18.28 o
   0   4  14       47.91       41.08      8.50 o
   1   4  14      232.05      240.96      9.10 o
   2   4  14      152.12      153.72      8.85 o
   3   4  14      413.69      461.01     13.29 o
   4   4  14       99.96      101.83     12.49 o
   0   5  14        5.00        6.01      9.39 o
   1   5  14      163.62      189.23      9.93 o
   2   5  14      480.54      462.83     14.22 o
   3   5  14      108.75      100.00      9.01 o
   4   5  14      300.90      310.86     14.00 o
   5   5  14      331.15      363.55     19.81 o
   0   6  14       25.91       30.31     10.21 o
   1   6  14       45.71       32.66      7.27 o
   2   6  14       59.80       38.85      8.26 o
   3   6  14       41.16       28.39      7.82 o
   4   6  14       45.73       22.97      9.10 o
   5   6  14      315.56      284.40     15.55 o
   6   6  14       48.26       25.90     18.80 o
   0   7  14      292.50      260.01     18.20 o
   1   7  14      107.55      108.20     10.18 o
   2   7  14       11.46       18.58      8.75 o
   3   7  14      105.61       70.61      9.76 o
   4   7  14       27.50       15.60      9.18 o
   5   7  14        7.79        7.80      9.34 o
   6   7  14      145.66      144.05     15.74 o
   7   7  14       37.40       13.45     11.13 o
   0   8  14       42.07       46.68     22.73 o
   1   8  14      178.67      167.92     11.50 o
   2   8  14      173.39      149.46     11.46 o
   3   8  14      118.93       97.09      9.89 o
   4   8  14      131.22      119.14     12.70 o
   5   8  14        2.21       10.01      9.00 o
   6   8  14       21.82       26.04     10.28 o
   7   8  14      119.19      156.45     34.61 o
   8   8  14      596.96      641.75     52.53 o
   0   9  14       25.51       14.53      9.88 o
   1   9  14       45.25       54.50      9.21 o
   2   9  14      243.29      270.87     13.82 o
   3   9  14       88.16       70.91     11.52 o
   4   9  14      152.58      149.68     12.89 o
   5   9  14      196.99      177.05     17.66 o
   6   9  14       86.42      113.84     17.39 o
   7   9  14      581.39      534.41     67.04 o
   8   9  14      366.79      356.05     86.80 o
   9   9  14       53.50       30.48     28.02 o
   0  10  14        4.34       25.19     19.35 o
   1  10  14       52.10       37.86     10.02 o
   2  10  14      325.90      288.48     16.73 o
   3  10  14       46.22       32.83     10.04 o
   4  10  14       23.61       37.37     13.57 o
   5  10  14       16.40        8.70     14.18 o
   6  10  14      217.25      216.06     25.62 o
   7  10  14       27.96       24.05     18.47 o
   8  10  14      130.84      146.63     25.61 o
   9  10  14       19.39       35.06     21.44 o
  10  10  14       24.81        1.00     27.24 o
   0  11  14      141.04      151.58     16.71 o
   1  11  14       52.05       46.80      9.45 o
   2  11  14       21.74       25.36     10.12 o
   3  11  14       49.29       36.31     11.32 o
   4  11  14       58.10       41.21     15.81 o
   5  11  14      156.06      156.18     23.19 o
   6  11  14       46.70       13.49      8.53 o
   7  11  14       70.00       64.80     32.01 o
   8  11  14      112.19      150.96     26.16 o
   9  11  14       57.73       61.08     21.74 o
  10  11  14       89.53      101.23     24.68 o
  11  11  14      130.19      184.18     39.64 o
   0  12  14        2.75       18.49     12.70 o
   1  12  14      259.79      251.33     15.11 o
   2  12  14       52.79       42.83     17.62 o
   3  12  14       35.29       27.10     10.58 o
   4  12  14       62.66       86.29     14.91 o
   5  12  14       11.37       31.67     17.60 o
   6  12  14      138.90      133.04     22.21 o
   7  12  14       20.03       19.29     15.92 o
   8  12  14      121.10      137.74     20.46 o
   9  12  14       41.52       50.61     17.98 o
  10  12  14       12.06       14.77     24.64 o
  11  12  14      203.35      287.37     42.82 o
  12  12  14      351.28      499.16    140.40 o
   0  13  14      185.04      220.31     22.22 o
   1  13  14       11.55       12.79     10.69 o
   2  13  14      325.40      324.24     18.09 o
   3  13  14       52.82       39.14     12.85 o
   4  13  14      153.59      186.51     19.55 o
   5  13  14      256.63      252.06     23.43 o
   6  13  14      271.86      323.28     26.20 o
   7  13  14       96.71       89.86     16.61 o
   8  13  14      201.67      211.78     24.30 o
   9  13  14       59.93       76.32     19.91 o
  10  13  14        5.75       39.74     25.31 o
  11  13  14      190.10      255.96     44.41 o
  12  13  14       72.14      218.08     55.15 o
  13  13  14       73.98       50.97     28.09 o
   0  14  14       52.15       79.01     17.75 o
   1  14  14       63.55       65.65     13.61 o
   2  14  14        9.47        1.16     11.57 o
   3  14  14       42.52       46.57     14.00 o
   4  14  14       97.74      123.45     18.39 o
   5  14  14       46.50       25.13     18.45 o
   6  14  14       70.03       82.09     18.31 o
   7  14  14      138.18      136.02     29.18 o
   8  14  14       48.06      118.42     21.89 o
   9  14  14        7.69       60.40     19.83 o
  10  14  14      120.93      131.16     23.03 o
  11  14  14       65.84       84.28     21.48 o
  12  14  14        1.36       87.24     18.95 o
  13  14  14      165.09      204.37     31.35 o
   0  15  14      291.25      332.84     33.99 o
   1  15  14       30.11       31.23     12.80 o
   2  15  14      198.84      206.16     18.68 o
   3  15  14       37.10       52.07     14.90 o
   4  15  14       12.75        5.57     13.96 o
   5  15  14      144.48      107.52     17.12 o
   6  15  14      203.02      232.33     21.35 o
   7  15  14        4.17       24.14     15.27 o
   8  15  14        5.63       52.91     19.49 o
   9  15  14      350.58      408.60     54.49 o
  10  15  14       45.47       63.63     28.61 o
  11  15  14      175.48      238.37     27.87 o
  12  15  14        7.59       27.21     30.76 o
   0  16  14       48.87       73.69     24.88 o
   1  16  14       72.36       59.91     14.78 o
   2  16  14       30.97       60.30     17.47 o
   3  16  14      266.77      299.74     30.98 o
   4  16  14       28.20       52.83     29.39 o
   5  16  14      114.29      124.33     28.00 o
   6  16  14       92.22      102.31     24.17 o
   7  16  14       25.56       52.33     16.92 o
   8  16  14       17.69       29.36     29.68 o
   9  16  14       59.22       87.00     25.96 o
  10  16  14      255.87      342.68     66.09 o
   0  17  14      561.43      617.60     45.37 o
   1  17  14      151.21      171.76     18.09 o
   2  17  14      430.18      460.41     27.60 o
   3  17  14        1.70       37.36     19.71 o
   4  17  14       30.27       -5.16     12.14 o
   5  17  14       35.96       30.90     23.22 o
   6  17  14       74.78       45.03     20.24 o
   7  17  14       40.25       63.41     21.05 o
   8  17  14       62.15       72.39     28.12 o
   9  17  14        0.54       54.13     24.04 o
   0  18  14        0.27      -21.33     21.33 o
   1  18  14      118.34      138.05     24.02 o
   2  18  14        8.45       32.53     16.36 o
   3  18  14        5.40       22.61     15.18 o
   4  18  14       38.79        3.40     18.80 o
   5  18  14       77.55      108.72     21.48 o
   6  18  14       22.93       26.19     17.11 o
   7  18  14       19.70       29.25     16.42 o
   0  19  14       35.34       54.44     28.08 o
   1  19  14        2.76      -17.39     17.39 o
   2  19  14       38.92       21.50     16.40 o
   3  19  14       57.25       58.37     22.33 o
   0   1  15        0.03       -5.61      8.88 o
   0   2  15      112.52      113.61     10.40 o
   1   2  15       62.37       59.02      6.97 o
   0   3  15       49.42       38.52      9.01 o
   1   3  15       20.08       12.70      6.41 o
   2   3  15      119.56      119.14      8.66 o
   0   4  15      361.24      319.39     17.10 o
   1   4  15      250.53      212.48     10.79 o
   2   4  15      166.65      181.45     13.66 o
   3   4  15       38.60       45.43      9.72 o
   0   5  15       41.34       52.62     11.02 o
   1   5  15       78.42       77.06      8.90 o
   2   5  15       13.38       10.24      7.97 o
   3   5  15      470.83      463.42     16.13 o
   4   5  15        3.73       16.00      8.27 o
   0   6  15        2.82        0.45     11.84 o
   1   6  15      169.28      179.13     11.00 o
   2   6  15      540.32      504.03     16.49 o
   3   6  15       32.99       31.30      8.87 o
   4   6  15       96.19      105.00     10.55 o
   5   6  15      126.54      111.52     12.48 o
   0   7  15       40.40       58.87     13.84 o
   1   7  15      150.45      124.47     10.16 o
   2   7  15       15.48       16.72      8.56 o
   3   7  15      203.80      172.10     11.99 o
   4   7  15      164.81      144.11     12.20 o
   5   7  15      111.71      117.38     17.98 o
   6   7  15       16.55       12.60     17.72 o
   0   8  15      523.46      475.57     26.85 o
   1   8  15      220.71      226.80     15.29 o
   2   8  15       14.54       33.05     11.77 o
   3   8  15      233.66      247.33     17.73 o
   4   8  15      556.47      555.85     25.32 o
   5   8  15       79.11       93.83     17.32 o
   6   8  15       85.15       93.55     31.49 o
   7   8  15       35.27       12.44     12.33 o
   0   9  15       88.13       88.37     18.38 o
   1   9  15       38.20       38.09     11.67 o
   2   9  15      246.52      226.11     26.93 o
   3   9  15       34.73       24.81     11.07 o
   4   9  15        8.96       -5.61     10.93 o
   5   9  15      157.00      144.91     19.56 o
   6   9  15       17.09        2.55     25.75 o
   7   9  15        2.44       18.75     16.50 o
   8   9  15       90.88      118.53     33.57 o
   0  10  15      282.50      344.84     31.17 o
   1  10  15      241.83      196.96     16.72 o
   2  10  15       64.18       31.77     11.20 o
   3  10  15      133.55      140.40     16.96 o
   4  10  15        6.29       -0.98     13.88 o
   5  10  15      124.40      135.24     19.89 o
   6  10  15      109.10      175.07     27.19 o
   7  10  15       65.05       59.64     30.30 o
   8  10  15      189.38      171.30     34.15 o
   9  10  15      126.40      153.04     28.05 o
   0  11  15      137.99      180.65     22.20 o
   1  11  15        7.47        9.56     10.62 o
   2  11  15      197.98      210.56     17.25 o
   3  11  15      152.73      145.66     17.68 o
   4  11  15      176.77      167.09     21.09 o
   5  11  15      119.05      133.20     19.87 o
   6  11  15      109.19       57.56     26.98 o
   7  11  15       12.47       11.83     29.09 o
   8  11  15       79.14      122.78     25.25 o
   9  11  15       59.74       69.41     23.73 o
  10  11  15       41.51       38.71     23.27 o
   0  12  15      241.43      230.16     29.64 o
   1  12  15      256.92      253.49     18.89 o
   2  12  15       84.53       93.55     15.04 o
   3  12  15      310.83      319.84     21.10 o
   4  12  15       32.71       51.45     17.45 o
   5  12  15        4.00        3.36     12.94 o
   6  12  15       43.86       70.19     27.03 o
   7  12  15       33.50       73.42     19.29 o
   8  12  15      101.08      115.42     28.44 o
   9  12  15      121.42      137.21     22.76 o
  10  12  15       50.95       73.67     36.58 o
  11  12  15       11.92        8.89     33.94 o
   0  13  15       76.47       66.14     24.47 o
   1  13  15       12.44       17.17     12.28 o
   2  13  15       19.34       29.83     12.87 o
   3  13  15        3.70        4.53     14.14 o
   4  13  15       38.15       72.20     18.36 o
   5  13  15       87.64      116.55     18.67 o
   6  13  15       14.08        4.52     10.73 o
   7  13  15       12.99       47.57     28.92 o
   8  13  15       42.28       22.96     21.68 o
   9  13  15      183.63      283.06     61.77 o
  10  13  15       46.70       61.04     25.83 o
  11  13  15       98.67       62.48     31.14 o
  12  13  15      156.43      256.42     54.89 o
   0  14  15      108.67      121.21     26.33 o
   1  14  15       18.65       11.93     12.50 o
   2  14  15      122.31      158.74     17.25 o
   3  14  15       45.69       25.35     14.72 o
   4  14  15        5.26        6.30     20.83 o
   5  14  15       80.27       93.63     19.12 o
   6  14  15       59.13       81.52     41.19 o
   7  14  15       10.85       26.82     24.73 o
   8  14  15      342.49      357.08     65.54 o
   9  14  15       61.51       49.03     21.80 o
  10  14  15        2.24        4.65     25.79 o
  11  14  15      156.10      202.92     28.92 o
   0  15  15       15.31      -21.02     21.02 o
   1  15  15       66.56       90.10     19.46 o
   2  15  15       12.30       32.72     13.98 o
   3  15  15      135.08      173.12     19.49 o
   4  15  15      102.14      134.72     19.61 o
   5  15  15       45.55       21.47     38.23 o
   6  15  15       99.03       98.91     17.66 o
   7  15  15      195.49      238.97     27.05 o
   8  15  15      352.00      463.42     59.07 o
   9  15  15      128.83      188.03     62.40 o
   0  16  15      101.44      121.79     29.48 o
   1  16  15        7.05        5.59     16.66 o
   2  16  15       69.18       92.71     17.54 o
   3  16  15       11.81       29.51     25.47 o
   4  16  15       13.20        9.23     28.00 o
   5  16  15       24.93       21.30     11.00 o
   6  16  15       51.65       70.48     18.82 o
   7  16  15      145.95      175.26     45.70 o
   0  17  15        1.89        3.35     28.33 o
   1  17  15       88.93      110.10     20.85 o
   2  17  15       61.59       56.20     21.20 o
   3  17  15      182.21      221.75     22.96 o
   4  17  15       49.80       78.38     17.73 o
   5  17  15       36.42       32.14     34.43 o
   0   0  16       92.31      170.07     32.43 o
   0   1  16      135.94      165.80     14.42 o
   1   1  16       88.24       77.20     11.26 o
   0   2  16       42.29       70.92     12.15 o
   1   2  16       18.80       15.26      7.00 o
   2   2  16      219.50      192.25     14.88 o
   0   3  16       25.94       22.01     11.17 o
   1   3  16       36.84       34.99      7.93 o
   2   3  16       80.18       87.06      9.50 o
   3   3  16       37.53       16.17     12.55 o
   0   4  16        0.86       -8.19     11.49 o
   1   4  16       74.70       77.40     10.89 o
   2   4  16       14.01       30.59      8.86 o
   3   4  16       25.67       35.39      9.46 o
   4   4  16      415.45      479.23     28.37 o
   0   5  16       27.17       14.89     12.95 o
   1   5  16       31.92       34.08     11.11 o
   2   5  16      181.04      186.16     12.16 o
   3   5  16       39.66       45.99     10.26 o
   4   5  16       95.56      126.58     18.18 o
   5   5  16      305.07      286.53     42.82 o
   0   6  16        5.79       13.76     14.47 o
   1   6  16       87.26      112.64     14.11 o
   2   6  16       54.51       49.51     11.34 o
   3   6  16       33.91       23.99     10.65 o
   4   6  16       21.17       22.81     14.60 o
   5   6  16       31.75       32.39     20.78 o
   6   6  16      337.08      352.48     47.06 o
   0   7  16       18.26       -3.59     22.67 o
   1   7  16       75.71       59.98     13.15 o
   2   7  16      110.19       90.55     12.46 o
   3   7  16      127.81      118.92     15.12 o
   4   7  16      107.30      108.61     22.48 o
   5   7  16        7.11        7.51     18.68 o
   6   7  16      144.49      105.30     36.43 o
   7   7  16      245.55      212.05     41.14 o
   0   8  16       26.76       29.85     16.31 o
   1   8  16      185.40      168.05     16.16 o
   2   8  16      129.31      141.26     17.33 o
   3   8  16       71.47       94.11     16.28 o
   4   8  16      296.79      265.51     29.69 o
   5   8  16       61.48       96.33     24.11 o
   6   8  16      243.50      269.50     31.59 o
   7   8  16      278.62      357.63     37.81 o
   8   8  16      248.70      144.10     32.21 o
   0   9  16      348.28      308.14     31.37 o
   1   9  16       13.88       10.24     13.51 o
   2   9  16      131.80      139.59     18.08 o
   3   9  16      417.49      429.78     25.03 o
   4   9  16        0.83       30.32     19.27 o
   5   9  16       27.35       31.58     31.42 o
   6   9  16      119.17      118.52     34.92 o
   7   9  16      149.13      121.01     24.35 o
   8   9  16       19.13        8.67     16.99 o
   9   9  16       64.42       34.11     33.29 o
   0  10  16      327.18      355.73     50.09 o
   1  10  16       71.05       60.25     22.20 o
   2  10  16       27.19       22.85      8.48 o
   3  10  16      126.56      121.27     23.39 o
   4  10  16      464.48      435.07     29.51 o
   5  10  16       54.81       58.29     27.42 o
   6  10  16       75.92       50.73     23.40 o
   7  10  16      291.34      268.06     32.76 o
   8  10  16       41.63       34.23     34.13 o
   9  10  16        2.01       32.56     27.22 o
  10  10  16       59.39       79.53     35.82 o
   0  11  16       66.38       89.24     23.91 o
   1  11  16       35.04       60.79     13.76 o
   2  11  16       54.30       41.93     20.66 o
   3  11  16      209.38      184.55     23.19 o
   4  11  16        7.41        3.18     17.95 o
   5  11  16       47.22       54.35     23.55 o
   6  11  16        0.13       -2.10     41.50 o
   7  11  16        7.50       10.53     20.42 o
   8  11  16       79.07       21.45     22.31 o
   9  11  16      121.06      103.68     27.31 o
  10  11  16       50.71       22.60     21.86 o
  11  11  16      184.32      165.53     44.57 o
   0  12  16        2.06        2.71     21.00 o
   1  12  16      148.63      196.07     21.01 o
   2  12  16      254.80      245.50     19.33 o
   3  12  16        0.90       39.94     14.46 o
   4  12  16       25.37       35.30     14.76 o
   5  12  16      277.92      330.99     38.31 o
   6  12  16       18.21       31.70     26.96 o
   7  12  16      114.50      168.73     83.80 o
   8  12  16       44.18       67.66     19.77 o
   9  12  16      127.28      149.83     37.40 o
  10  12  16       40.05       45.13     52.16 o
   0  13  16       66.38       65.82     31.63 o
   1  13  16      348.43      414.44     27.72 o
   2  13  16      106.44      131.50     16.46 o
   3  13  16      197.54      187.98     24.65 o
   4  13  16        2.35        5.36     13.79 o
   5  13  16       54.27       78.73     19.50 o
   6  13  16       50.63       90.94     21.11 o
   7  13  16       78.63       48.81     36.48 o
   8  13  16        3.34      -13.98     34.50 o
   9  13  16       27.70       17.63     18.34 o
   0  14  16       29.64        8.23     22.40 o
   1  14  16       32.11       40.37     17.10 o
   2  14  16       79.85       91.47     19.62 o
   3  14  16      136.17      159.52     27.66 o
   4  14  16       65.36       91.31     17.88 o
   5  14  16       10.44        9.37     14.69 o
   6  14  16       49.35       79.27     21.31 o
   7  14  16        2.08       18.27     17.88 o
   8  14  16       91.59       93.12     43.10 o
   0  15  16      211.80      242.41     35.73 o
   1  15  16       25.94       19.33     17.93 o
   2  15  16        7.67        4.39     18.12 o
   3  15  16       17.90       38.94     17.24 o
   4  15  16      112.81      111.75     19.03 o
   5  15  16       50.32       70.29     26.15 o
   0  16  16        1.36       16.43     24.88 o
   1  16  16       98.40       88.76     20.39 o
   2  16  16      190.91      180.83     29.53 o
   0   1  17        1.89       34.02     13.32 o
   0   2  17     1257.27     1148.69     32.18 o
   1   2  17       12.42       28.37     10.89 o
   0   3  17        0.76       -2.24     17.49 o
   1   3  17      357.69      346.32     19.82 o
   2   3  17        3.87       -5.60     11.58 o
   0   4  17        1.39       28.42     18.53 o
   1   4  17       41.94       67.21     27.34 o
   2   4  17      169.10      158.25     17.69 o
   3   4  17      103.53      109.28     19.19 o
   0   5  17       25.16       44.64     24.57 o
   1   5  17       13.14        8.08     13.19 o
   2   5  17       15.17       47.49     14.66 o
   3   5  17      104.15      103.78     19.30 o
   4   5  17      116.18      145.36     25.75 o
   0   6  17       86.06      113.69     23.70 o
   1   6  17      317.69      345.56     22.94 o
   2   6  17      290.12      304.09     22.16 o
   3   6  17       60.98      100.90     19.58 o
   4   6  17      185.32      216.43     53.25 o
   5   6  17       27.74       41.12     21.23 o
   0   7  17       26.52       59.34     28.97 o
   1   7  17      268.64      293.91     29.63 o
   2   7  17      124.47      145.98     18.25 o
   3   7  17      292.43      289.33     26.71 o
   4   7  17      382.92      355.98     34.04 o
   5   7  17      275.04      347.31     34.28 o
   6   7  17        1.91      -12.97     18.62 o
   0   8  17       85.59       75.71     23.64 o
   1   8  17      268.76      284.80     22.21 o
   2   8  17      366.87      394.12     25.19 o
   3   8  17       57.60       57.56     19.37 o
   4   8  17      343.17      305.45     33.15 o
   5   8  17       64.81       37.47     22.32 o
   6   8  17       85.18       98.80     25.50 o
   7   8  17       68.54       79.62     28.45 o
   0   9  17        6.71       19.41     45.33 o
   1   9  17       25.13       41.17     16.25 o
   2   9  17      232.88      242.03     21.83 o
   3   9  17      176.56      142.82     19.39 o
   4   9  17      131.72      178.23     28.20 o
   5   9  17      129.55      157.05     27.21 o
   6   9  17      166.81      165.10     28.76 o
   7   9  17       24.59       34.71     19.63 o
   8   9  17      104.98      134.15     38.38 o
   0  10  17      141.77      131.84     26.35 o
   1  10  17      170.65      213.75     21.33 o
   2  10  17       50.80       80.29     17.37 o
   3  10  17      161.50      138.40     20.95 o
   4  10  17      102.35       21.42     59.19 o
   5  10  17      195.82      105.63     36.97 o
   6  10  17       91.73       94.02     25.58 o
   7  10  17       98.99      101.34     25.74 o
   8  10  17       70.39      104.43     28.30 o
   9  10  17        2.76       11.46     29.94 o
   0  11  17        0.00       33.89     18.68 o
   1  11  17      259.64      329.29     27.96 o
   2  11  17      146.22      143.41     19.34 o
   3  11  17      119.66      137.31     18.46 o
   4  11  17      235.69      225.84     31.27 o
   5  11  17      139.64      116.63     47.20 o
   6  11  17       59.30       36.95     35.49 o
   7  11  17       87.01      115.19     28.41 o
   8  11  17       58.65       30.25     17.37 o
   0  12  17      162.03      179.51     30.48 o
   1  12  17      129.07      148.26     20.46 o
   2  12  17       10.88       17.36     20.05 o
   3  12  17       29.44       56.16     16.42 o
   4  12  17      143.69      203.01     57.59 o
   5  12  17      106.63      168.73     33.33 o
   6  12  17       53.04      101.46     29.10 o
   7  12  17      156.82      227.87     55.19 o
   0  13  17       25.32       38.41     23.96 o
   1  13  17       69.27       80.90     19.08 o
   2  13  17      193.25      177.48     21.94 o
   3  13  17       15.05        2.40     18.21 o
   4  13  17      139.70      224.41     31.48 o
   5  13  17       89.01       71.70     50.16 o
   0  14  17       13.87       49.60     34.07 o
   1  14  17      203.86      278.30     25.94 o
   0   1  18        2.97       24.70     20.48 o
   1   1  18      298.10      356.17     32.49 o
   0   2  18      203.39      180.32     26.64 o
   1   2  18        8.63       15.06     13.60 o
   2   2  18      324.98      318.80     32.19 o
   0   3  18        1.52       62.62     25.95 o
   1   3  18        3.62        9.21     16.62 o
   2   3  18       65.21       71.35     19.08 o
   3   3  18      118.75      130.45     25.74 o
   0   4  18      261.97      349.11     32.80 o
   1   4  18       57.03      101.55     19.54 o
   2   4  18       68.33       72.20     18.88 o
   3   4  18       44.75      105.13     20.15 o
   4   4  18      482.83      557.09     57.13 o
   0   5  18        0.38      -17.96     17.96 o
   1   5  18       23.12       32.81     18.23 o
   2   5  18        6.49        0.12     17.04 o
   3   5  18       56.52       70.99     19.74 o
   4   5  18        0.14       11.08     28.23 o
   5   5  18      158.79      130.49     36.51 o
   0   6  18      172.36      213.94     29.62 o
   1   6  18      181.62      182.73     19.32 o
   2   6  18       67.18       57.40     18.54 o
   3   6  18      282.47      249.05     25.71 o
   4   6  18       69.93       52.03     22.35 o
   5   6  18       59.21       37.55     22.43 o
   6   6  18      162.29      111.23     38.33 o
   0   7  18        5.11       59.74     22.79 o
   1   7  18       19.95       19.16     15.08 o
   2   7  18        3.09       30.43     19.01 o
   3   7  18       23.55       51.55     23.36 o
   4   7  18       28.43       44.23     21.31 o
   5   7  18      130.34      179.07     28.62 o
   6   7  18       43.61       14.85     22.64 o
   7   7  18       36.31       21.93     33.17 o
   0   8  18       32.99       56.64     22.00 o
   1   8  18      498.92      503.43     40.83 o
   2   8  18       28.72       18.67     18.57 o
   3   8  18        9.74       29.33     22.12 o
   4   8  18       15.61       22.87     22.43 o
   5   8  18       26.22       15.07     30.46 o
   6   8  18       42.49       36.83     23.45 o
   7   8  18      107.73      109.96     26.74 o
   8   8  18       13.69      -16.03     31.39 o
   0   9  18      631.82      651.43     51.93 o
   1   9  18       67.08       79.97     17.83 o
   2   9  18       60.25       44.30     19.41 o
   3   9  18      327.39      311.12     85.36 o
   4   9  18       67.65       13.55     30.05 o
   5   9  18      100.85       97.90     25.95 o
   6   9  18       76.89       95.20     27.19 o
   7   9  18      142.72      164.63     36.87 o
   0  10  18      199.22      227.28     43.94 o
   1  10  18      134.69      150.36     20.96 o
   2  10  18      118.79      161.47     21.15 o
   3  10  18       49.95       64.75     25.26 o
   4  10  18      336.31      378.04     38.81 o
   5  10  18       42.08       26.87     22.36 o
   0  11  18        7.50        4.68     23.42 o
   1  11  18       25.79       42.52     18.34 o
   2  11  18      479.85      481.73     30.03 o
   3  11  18       13.47       -5.36     43.38 o
   0   2  19      414.71      483.88     55.11 o
   1   2  19      136.52      148.01     22.38 o
   0   3  19       21.31       49.83     35.20 o
   1   3  19       80.89       76.11     22.43 o
   2   3  19      271.90      231.77     25.61 o
   0   4  19       12.51       63.08     35.63 o
   1   4  19      179.99      225.31     25.47 o
   2   4  19       53.20       81.71     38.77 o
   3   4  19      135.86      156.14     27.86 o
   0   5  19      116.06      189.15     41.66 o
   1   5  19       30.71       14.98     17.76 o
   2   5  19      223.46      204.12     25.09 o
   3   5  19      196.05      205.61     29.34 o
   4   5  19        7.50       21.11     21.48 o
   0   6  19       67.53      160.61     38.08 o
   1   6  19       19.12       55.43     20.24 o
   2   6  19        1.26       35.64     19.02 o
   3   6  19      279.76      294.56     33.35 o
   4   6  19      147.58      158.70     28.50 o
   0   7  19      342.66      358.42     36.01 o
   1   7  19       25.82       42.63     20.57 o
   2   7  19      169.35      181.90     25.25 o
   3   7  19       15.14       15.55     20.65 o
 
